# Supplementary material for: Molecular architecture of the ciliary base in mammalian multiciliated cells
Source: bioRxiv. 2026 Apr 7:2026.04.05.716577. Preprint. [Version 1] doi: 10.64898/2026.04.05.716577 (PMC13082021; doi:10.64898/2026.04.05.716577)
Supplement: Supplement 1 [file media-1.xlsx]

## Sheet: Scout
Score	Protein1	Protein2	AbsPos1	AbsPos2
0.17707	A0AAA9T0X5	A0AAA9T0X5	1233	1217
0.245784	P04272	P04272	157	176
0.273609	Q95L54	Q95L54	18	18
0.189387	Q95L54	Q95L54	18	125
0.134623	A0A3Q1LNB4	A0A3Q1LNB4	1668	1625
0.107958	A0A3Q1LW75	A0A3Q1LW75	2138	2153
0.241271	Q95L54	Q95L54	18	125
0.2275	Q95L54	Q95L54	18	125
0.121941	E1BMG2	E1BMG2	3312	3308
0.121507	E1BMG2	E1BMG2	3312	3308
0.123157	E1BKT9	E1BKT9	1536	1539
0.0893756	F1N5R7	F1N5R7	2307	809
0.191185	E1BMG2	E1BMG2	3258	3555
0.139074	E1BMG2	E1BMG2	3258	3554
0.147462	G3N1C8	G3N1C8	3122	3419
0.208589	F1MQ37	F1MQ37	1024	1274
0.206326	F1MQ37	F1MQ37	1024	1020
0.14818	F1MC70	F1MC70	575	577
0.0981464	F1MP58	F1MP58	910	912
0.18909	P04272	P04272	157	176
0.170689	F1MWN8	F1MWN8	430	433
0.15371	F1MWN8	F1MWN8	430	433
0.164038	P04272	P04272	243	279
0.141477	P04272	P04272	243	279
0.176257	P04272	P04272	157	148
0.119351	A0A3Q1LW75	A0A3Q1LW75	2144	2193
0.150515	P04272	P04272	176	148
0.149494	P04272	P04272	176	148
0.124604	A0A3Q1MXU7	A0A3Q1MXU7	381	388
0.142242	P54281	P54281	53	87
0.17797	F1MC70	F1MC70	575	577
0.11867	P54281	P54281	53	87
0.119639	F1MC70	F1MC70	258	250
0.0890542	A0A3Q1N827	A0A3Q1N827	990	1022
0.228576	Q3ZCC8	Q3ZCC8	60	85
0.082779	F1MWN8	F1MWN8	630	632
0.124215	P04272	P04272	48	81
0.176729	G3N1C8	G3N1C8	854	878
0.202507	Q3ZCC8	Q3ZCC8	60	85
0.164173	P04272	P04272	157	176
0.272769	Q95L54	Q95L54	14	49
0.222537	G3N1C8	G3N1C8	3383	3429
0.163064	F1MWN8	F1MWN8	485	483
0.133257	E1BKT9	E1BKT9	1423	1420
0.228751	P54281	P54281	464	681
0.159525	P54281	P54281	464	681
0.167656	P54281	P54281	800	790
0.188388	P54281	P54281	800	790
0.144633	P54281	P54281	464	681
0.136664	P54281	P54281	464	681
0.147146	P04272	P04272	227	302
0.0899719	P04272	P04272	157	148
0.179933	P54281	P54281	111	729
0.160593	A0A3Q1MXU7	A0A3Q1MXU7	1864	1801
0.148991	P04272	P04272	157	148
0.140761	P04272	P04272	157	148
0.148002	P04272	P04272	176	148
0.179694	A0A3Q1N827	A0A3Q1N827	871	878
0.141223	P54281	P54281	53	86
0.116624	P54281	P54281	53	87
0.106771	P54281	P54281	53	87
0.115386	P54281	P54281	53	87
0.241411	A0A3Q1MXU7	A0A3Q1MXU7	1864	1801
0.132748	P04272	P04272	157	148
0.0861251	F1N5R7	F1N5R7	1257	1255
0.316373	F1MP58	F1MP58	685	685
0.0675965	F1MQ37	F1MQ37	1827	1835
0.177367	E1BKT9	E1BKT9	1710	1702
0.141857	A0A3Q1M7D1	A0A3Q1M7D1	3124	3116
0.170013	E1BKT9	E1BKT9	451	454
0.215701	A0A3Q1LW75	A0A3Q1LW75	3225	3267
0.144611	A0A3Q1LNB4	A0A3Q1LNB4	2625	2622
0.145665	F1MQ37	F1MQ37	199	202
0.129224	F1MP58	F1MP58	975	968
0.183046	F1MQ37	F1MQ37	1867	1775
0.207297	A0A3Q1LW75	A0A3Q1LW75	3267	3271
0.151602	A0A3Q1LNB4	A0A3Q1LNB4	2625	2622
0.101714	F1MC70	F1MC70	523	515
0.201651	F1MQ37	F1MQ37	1638	1642
0.135218	A0AAA9T0X5	A0AAA9T0X5	759	754
0.123123	A0A3Q1N827	A0A3Q1N827	2057	2068
0.141026	F1MQ37	F1MQ37	1219	1212
0.199996	A0A3Q1N827	A0A3Q1N827	2057	2068
0.23003	E1BMG2	E1BMG2	3301	3308
0.164323	E1BKT9	E1BKT9	1333	1341
0.1686	F1MQ37	F1MQ37	613	435
0.17961	F1MQ37	F1MQ37	613	435
0.144739	P54281	P54281	464	681
0.188712	G3N1C8	G3N1C8	1588	1760
0.162904	A0A3Q1N827	A0A3Q1N827	613	602
0.0945385	A0AAA9T0X5	A0AAA9T0X5	771	790
0.17431	E1BKT9	E1BKT9	1812	1812
0.250659	G3N1C8	G3N1C8	2895	2902
0.133359	A0A3Q1M9W4	A0A3Q1M9W4	658	665
0.159944	A0AAA9T0X5	A0AAA9T0X5	759	756
0.164182	A0AAA9T0X5	A0AAA9T0X5	759	754
0.231008	G3N1C8	G3N1C8	1588	1760
0.153906	A0A3Q1M9W4	A0A3Q1M9W4	799	794
0.144241	A0AAA9T0X5	A0AAA9T0X5	1233	1213
0.202978	A0AAA9T0X5	A0AAA9T0X5	798	790
0.152076	A0AAA9T0X5	A0AAA9T0X5	798	790
0.158761	A0AAA9T0X5	A0AAA9T0X5	1233	1217
0.138466	P04272	P04272	212	204
0.110385	P04272	P04272	212	204
0.0994257	F1N5R7	F1N5R7	344	346
0.199189	P04272	P04272	243	279
0.165729	A0AAA9T0X5	A0AAA9T0X5	1233	1213
0.153397	P04272	P04272	243	279
0.177501	F1MC70	F1MC70	394	401
0.220784	F1MC70	F1MC70	394	394
0.150467	P54281	P54281	739	790
0.169294	P54281	P54281	739	790
0.14572	P54281	P54281	739	790
0.244208	E1BMG2	E1BMG2	3547	3258
0.10935	A0A3Q1M7D1	A0A3Q1M7D1	2654	2700
0.139627	F1MP58	F1MP58	285	268
0.149406	P54281	P54281	199	222
0.189002	F1MJJ0	F1MJJ0	3302	3309
0.243975	F1MC70	F1MC70	394	394
0.227494	F1MJJ0	F1MJJ0	3302	3309
0.177443	F1MQ37	F1MQ37	1338	1330
0.188814	A0A3Q1MXU7	A0A3Q1MXU7	1512	1519
0.107745	A0A3Q1MXU7	A0A3Q1MXU7	1512	1519
0.159285	A0A3Q1MXU7	A0A3Q1MXU7	1512	1519
0.152739	F1N5R7	F1N5R7	3185	3141
0.209077	F1N5R7	F1N5R7	3185	3141
0.21055	P04272	P04272	47	81
0.124805	A0A3Q1MXU7	A0A3Q1MXU7	1512	1519
0.22522	E1BKT9	E1BKT9	2036	2215
0.12269	P54281	P54281	53	87
0.105584	P54281	P54281	464	681
0.142398	P04272	P04272	157	148
0.171101	E1BMG2	E1BMG2	3801	3805
0.172002	P04272	P04272	157	148
0.189551	P04272	P04272	157	148
0.163869	P04272	P04272	157	148
0.168679	P04272	P04272	302	221
0.170536	P04272	P04272	302	221
0.186984	A0AAA9T0X5	A0AAA9T0X5	50	58
0.177967	E1BKT9	E1BKT9	1710	1703
0.209031	P04272	P04272	157	148
0.150888	A0A3Q1LW75	A0A3Q1LW75	3267	3271
0.210234	P04272	P04272	212	204
0.184824	P04272	P04272	212	204
0.190428	P04272	P04272	245	204
0.168703	P04272	P04272	212	204
0.152534	P04272	P04272	243	279
0.150442	P04272	P04272	243	279
0.194305	F1N5R7	F1N5R7	1022	1015
0.13951	F1N5R7	F1N5R7	1022	1015
0.134112	P04272	P04272	212	204
0.124753	P54281	P54281	464	681
0.209697	P04272	P04272	157	148
0.170844	P04272	P04272	157	148
0.15427	P04272	P04272	157	148
0.163369	P04272	P04272	157	148
0.127568	P04272	P04272	157	148
0.0947753	P04272	P04272	157	148
0.183158	P04272	P04272	157	148
0.20455	P04272	P04272	157	148
0.162021	A0A3Q1LNB4	A0A3Q1LNB4	4407	4363
0.129718	A0A3Q1MXU7	A0A3Q1MXU7	1864	1801
0.18805	E1BMG2	E1BMG2	3798	3805
0.156551	P04272	P04272	157	148
0.186183	P04272	P04272	176	148
0.152242	P04272	P04272	313	279
0.181854	P04272	P04272	313	279
0.195346	P04272	P04272	313	279
0.110798	P04272	P04272	313	279
0.0866007	G3N1C8	G3N1C8	858	938
0.255575	E1BMG2	E1BMG2	3801	3805
0.146555	P04272	P04272	157	148
0.151559	P04272	P04272	176	148
0.110816	P54281	P54281	53	87
0.149796	P54281	P54281	53	87
0.131399	P54281	P54281	53	87
0.103985	F1MQ37	F1MQ37	1827	1835
0.119597	A0A3Q1M7D1	A0A3Q1M7D1	3124	3116
0.150352	F1MP58	F1MP58	721	725
0.141202	F1MP58	F1MP58	721	725
0.160083	F1MQ37	F1MQ37	1802	1793
0.123869	A0A3Q1M9W4	A0A3Q1M9W4	879	884
0.190404	A0A3Q1MFE4	A0A3Q1MFE4	216	314
0.153231	F1MP58	F1MP58	268	268
0.160751	E1BKT9	E1BKT9	1423	1420
0.133625	F1MQ37	F1MQ37	1219	1212
0.159988	F1MP58	F1MP58	721	725
0.166083	A0A3Q1M7D1	A0A3Q1M7D1	3124	3116
0.199223	F1MK55	F1MK55	1557	1811
0.190433	A0A3Q1M7D1	A0A3Q1M7D1	3124	3116
0.239055	F1MP58	F1MP58	757	761
0.100925	A0A3Q1N827	A0A3Q1N827	825	803
0.196088	A0A3Q1N827	A0A3Q1N827	1954	1962
0.217294	A0A3Q1M9W4	A0A3Q1M9W4	974	980
0.1448	F1MP58	F1MP58	721	725
0.149694	F1MP58	F1MP58	757	761
0.19295	F1MKE9	F1MKE9	292	288
0.175467	E1BMG2	E1BMG2	3783	3907
0.106562	P54281	P54281	546	527
0.20292	E1BMG2	E1BMG2	3312	3308
0.229003	E1BMG2	E1BMG2	3312	3308
0.19392	E1BKT9	E1BKT9	1537	1539
0.152149	F1MQ37	F1MQ37	856	860
0.164846	E1BMG2	E1BMG2	3312	3308
0.212722	F1MC70	F1MC70	567	575
0.256553	A0A3Q1MXU7	A0A3Q1MXU7	279	275
0.133564	E1BMG2	E1BMG2	3783	3907
0.156293	F1MQ37	F1MQ37	1806	1802
0.13547	F1MP58	F1MP58	514	502
0.129374	F1MP58	F1MP58	509	502
0.2049	F1MJJ0	F1MJJ0	3319	3326
0.157116	A0A3Q1MFE4	A0A3Q1MFE4	121	102
0.160188	E1BKT9	E1BKT9	1526	1539
0.185828	F1MC70	F1MC70	575	577
0.22104	G3N1C8	G3N1C8	3383	3429
0.156443	F1MC70	F1MC70	137	145
0.117251	F1MC70	F1MC70	401	567
0.266733	F1MC70	F1MC70	401	401
0.16124	A0A3Q1MFE4	A0A3Q1MFE4	269	423
0.0943676	F1MC70	F1MC70	523	515
0.164579	E1BMG2	E1BMG2	3729	3723
0.15676	P54281	P54281	800	790
0.121566	P04272	P04272	157	148
0.130705	P04272	P04272	157	148
0.125465	P04272	P04272	157	148
0.146555	P04272	P04272	157	148
0.187671	F1MC70	F1MC70	94	100
0.108519	A0A3Q1N827	A0A3Q1N827	1326	1334
0.143972	E1BMG2	E1BMG2	3729	3723
0.166976	P04272	P04272	157	148
0.150515	P04272	P04272	157	148
0.146555	P04272	P04272	157	148
0.206025	F1MC70	F1MC70	79	75
0.205258	F1MC70	F1MC70	79	75
0.135387	A0A3Q1LNB4	A0A3Q1LNB4	3164	3172
0.190871	E1BMG2	E1BMG2	327	276
0.180219	F1MQ37	F1MQ37	860	856
0.154963	F1MQ37	F1MQ37	860	856
0.141445	F1MWN8	F1MWN8	823	825
0.130805	F1MC70	F1MC70	523	515
0.0924744	G3N1C8	G3N1C8	427	416
0.148509	E1BMG2	E1BMG2	3744	3662
0.163269	G3N1C8	G3N1C8	2895	2902
0.217926	G3N1C8	G3N1C8	2895	2902
0.0992621	A0A3Q1N827	A0A3Q1N827	1955	1962
0.365818	E1BLG9	E1BLG9	461	461
0.129626	F1MQ37	F1MQ37	1099	1212
0.200002	Q3ZCC8	Q3ZCC8	130	115
0.196165	Q3ZCC8	Q3ZCC8	130	115
0.178362	A0AAA9T0X5	A0AAA9T0X5	759	756
0.0862596	G3N1C8	G3N1C8	427	416
0.187766	A0AAA9T0X5	A0AAA9T0X5	759	756
0.166911	A0A3Q1MFE4	A0A3Q1MFE4	121	130
0.221229	A0AAA9T0X5	A0AAA9T0X5	759	790
0.194632	A0AAA9T0X5	A0AAA9T0X5	798	790
0.17724	A0AAA9T0X5	A0AAA9T0X5	798	790
0.16122	A0AAA9T0X5	A0AAA9T0X5	1233	1217
0.139433	A0AAA9T0X5	A0AAA9T0X5	1233	1217
0.226151	F1MQ37	F1MQ37	1584	1584
0.151036	P54281	P54281	834	800
0.192669	A0AAA9T0X5	A0AAA9T0X5	810	790
0.181474	P54281	P54281	739	790
0.112042	P54281	P54281	549	527
0.309903	F1MC70	F1MC70	394	401
0.226526	Q95L54	Q95L54	49	18
0.200162	A0A3Q1N827	A0A3Q1N827	1473	1546
0.239738	Q95L54	Q95L54	16	292
0.201906	F1MC70	F1MC70	258	250
0.201478	Q95L54	Q95L54	16	292
0.143152	A0A3Q1MXU7	A0A3Q1MXU7	1107	1049
0.1949	F1MK55	F1MK55	3151	3104
0.215095	A0A3Q1N827	A0A3Q1N827	990	1022
0.23034	Q95L54	Q95L54	49	18
0.247635	Q3ZCC8	Q3ZCC8	60	85
0.232865	Q3ZCC8	Q3ZCC8	60	85
0.102448	G3N1C8	G3N1C8	854	878
0.213763	Q3ZCC8	Q3ZCC8	61	77
0.232132	Q3ZCC8	Q3ZCC8	61	85
0.102763	G3N1C8	G3N1C8	854	878
0.240324	Q3ZCC8	Q3ZCC8	60	85
0.189321	P04272	P04272	48	81
0.174424	E1BMG2	E1BMG2	631	558
0.105939	P04272	P04272	152	115
0.218257	Q3ZCC8	Q3ZCC8	60	85
0.18618	Q95L54	Q95L54	49	18
0.231904	Q95L54	Q95L54	16	49
0.148561	P54281	P54281	53	87
0.191247	F1MQ37	F1MQ37	369	299
0.213486	Q95L54	Q95L54	35	69
0.223987	Q95L54	Q95L54	35	69
0.262672	Q95L54	Q95L54	35	69
0.262561	Q95L54	Q95L54	35	69
0.240188	Q95L54	Q95L54	35	69
0.21101	Q95L54	Q95L54	35	69
0.106649	F1MC70	F1MC70	258	280
0.213891	Q95L54	Q95L54	35	69
0.248236	Q95L54	Q95L54	35	69
0.23175	Q95L54	Q95L54	35	69
0.187613	P54281	P54281	53	86
0.265847	Q95L54	Q95L54	35	69
0.193147	Q95L54	Q95L54	35	69
0.235447	Q95L54	Q95L54	35	69
0.118783	P54281	P54281	53	87
0.0980931	P54281	P54281	53	87
0.228002	Q95L54	Q95L54	35	69
0.209349	F1MC70	F1MC70	394	401
0.181696	Q3ZCC8	Q3ZCC8	60	85
0.211417	Q3ZCC8	Q3ZCC8	61	85
0.146548	P54281	P54281	739	790
0.113375	P54281	P54281	740	790
0.177934	P54281	P54281	739	790
0.204354	E1BMG2	E1BMG2	3547	3258
0.226034	E1BMG2	E1BMG2	3547	3258
0.22165	E1BMG2	E1BMG2	3547	3258
0.11051	F1MC70	F1MC70	192	173
0.163098	Q95L54	Q95L54	18	125
0.0989427	P04272	P04272	157	176
0.222672	F1MJJ0	F1MJJ0	3302	3309
0.066833	F1MQ37	F1MQ37	1208	1212
0.0719235	A0A3Q1MXU7	A0A3Q1MXU7	1512	1519
0.129641	F1MC70	F1MC70	610	605
0.143463	F1MC70	F1MC70	610	605
0.125597	E1BMG2	E1BMG2	3532	3274
0.237739	P04272	P04272	47	81
0.14875	A0A3Q1LRQ4	A0A3Q1LRQ4	4364	4348
0.167201	A0A3Q1MFE4	A0A3Q1MFE4	286	282
0.177114	F1MQ37	F1MQ37	1208	1212
0.163931	P04272	P04272	48	81
0.209277	P04272	P04272	157	176
0.149568	P54281	P54281	739	790
0.210878	Q3ZCC8	Q3ZCC8	61	85
0.182627	P54281	P54281	222	724
0.232081	Q3ZCC8	Q3ZCC8	61	85
0.181085	F1MK55	F1MK55	3542	3546
0.24999	Q3ZCC8	Q3ZCC8	61	85
0.229203	A0AAA9TBS7	A0AAA9TBS7	72	82
0.108629	E1BMG2	E1BMG2	3547	3258
0.23591	E1BMG2	E1BMG2	3547	3258
0.161028	P54281	P54281	739	790
0.174061	A0A3Q1N827	A0A3Q1N827	814	1057
0.172034	F1MC70	F1MC70	258	250
0.212198	F1MC70	F1MC70	258	250
0.189581	F1MK55	F1MK55	3237	3244
0.179576	F1MK55	F1MK55	3237	3244
0.164429	F1MC70	F1MC70	485	447
0.0951774	P04272	P04272	157	176
0.108104	E1BMG2	E1BMG2	3547	3554
0.243491	E1BMG2	E1BMG2	290	327
0.167761	A0A3Q1LNB4	A0A3Q1LNB4	1212	1216
0.103969	A0A3Q1N827	A0A3Q1N827	84	310
0.0712848	A0A3Q1N827	A0A3Q1N827	84	310
0.193305	E1BMG2	E1BMG2	3547	3258
0.217137	Q95L54	Q95L54	18	125
0.122554	P04272	P04272	157	176
0.129738	P04272	P04272	157	176
0.151464	A0A3Q1LNB4	A0A3Q1LNB4	1668	1625
0.167313	F1MKE9	F1MKE9	1244	1248
0.169581	F1MKE9	F1MKE9	1244	1248
0.248032	F1MC70	F1MC70	394	401
0.200066	F1MC70	F1MC70	394	401
0.117594	G3N1C8	G3N1C8	427	416
0.17908	E1BKT9	E1BKT9	1101	1093
0.208982	E1BMG2	E1BMG2	3258	3555
0.20926	E1BMG2	E1BMG2	3258	3555
0.194055	G3N1C8	G3N1C8	3122	3420
0.143984	F1MC70	F1MC70	79	75
0.180371	F1MC70	F1MC70	79	75
0.211626	F1MQ37	F1MQ37	1024	1274
0.181766	F1MC70	F1MC70	575	577
0.197909	G3N1C8	G3N1C8	3383	3429
0.196746	E1BMG2	E1BMG2	3312	3308
0.123593	F1MWN8	F1MWN8	485	483
0.203191	A0A3Q1LW75	A0A3Q1LW75	2138	2103
0.201317	P04272	P04272	157	176
0.132339	E1BKT9	E1BKT9	1710	1702
0.179603	F1MQ37	F1MQ37	860	856
0.170518	A0A3Q1LW75	A0A3Q1LW75	3267	3271
0.133247	F1MWN8	F1MWN8	248	250
0.104363	F1MQ37	F1MQ37	1638	1642
0.152294	Q3ZCC8	Q3ZCC8	33	117
0.0997215	P54281	P54281	53	87
0.224442	Q95L54	Q95L54	35	69
0.208576	Q95L54	Q95L54	16	61
0.218304	Q95L54	Q95L54	16	49
0.174793	G3N1C8	G3N1C8	854	878
0.203283	Q3ZCC8	Q3ZCC8	60	85
0.197808	P04272	P04272	157	176
0.237372	P04272	P04272	157	176
0.114713	P04272	P04272	157	176
0.138289	F1MP58	F1MP58	908	912
0.130512	P04272	P04272	157	176
0.151545	F1MP58	F1MP58	910	912
0.15717	A0A3Q1N827	A0A3Q1N827	990	1022
0.159919	F1MC70	F1MC70	575	577
0.139453	E1BKT9	E1BKT9	1423	1420
0.0857047	F1MQ37	F1MQ37	1827	1835
0.167855	P54281	P54281	53	86
0.133542	P54281	P54281	53	87
0.104318	P54281	P54281	53	87
0.118729	P54281	P54281	53	87
0.119123	P54281	P54281	53	87
0.146769	P54281	P54281	53	87
0.142126	P54281	P54281	53	87
0.162384	P54281	P54281	53	87
0.105487	F1MQ37	F1MQ37	1867	1775
0.171041	F1MQ37	F1MQ37	369	299
0.227551	Q95L54	Q95L54	76	107
0.143043	F1MQ37	F1MQ37	369	299
0.118013	F1MQ37	F1MQ37	369	299
0.188363	Q95L54	Q95L54	35	69
0.184494	Q95L54	Q95L54	35	69
0.190852	Q95L54	Q95L54	35	69
0.22104	Q95L54	Q95L54	35	69
0.257633	Q95L54	Q95L54	35	69
0.298678	Q95L54	Q95L54	49	292
0.154884	E1BKT9	E1BKT9	1423	1420
0.191394	E1BMG2	E1BMG2	3301	3308
0.23533	A0A3Q1N827	A0A3Q1N827	2057	2068
0.234652	A0A3Q1LW75	A0A3Q1LW75	3225	3267
0.178849	A0A3Q1LNB4	A0A3Q1LNB4	2625	2622
0.142106	F1MQ37	F1MQ37	199	202
0.219608	F1MP58	F1MP58	757	761
0.216951	A0A3Q1M7D1	A0A3Q1M7D1	3124	3116
0.172452	E1BKT9	E1BKT9	1333	1341
0.160516	A0A3Q1LW75	A0A3Q1LW75	3267	3271
0.131975	F1MWN8	F1MWN8	248	250
0.189168	F1MQ37	F1MQ37	1775	1274
0.188477	A0A3Q1LNB4	A0A3Q1LNB4	2625	2622
0.170013	F1MC70	F1MC70	523	515
0.119936	F1MC70	F1MC70	523	515
0.0923439	F1MC70	F1MC70	523	515
0.171862	G3N1C8	G3N1C8	2895	2902
0.173872	F1MJJ0	F1MJJ0	3122	3307
0.188736	F1MQ37	F1MQ37	1638	1642
0.0768892	A0AAA9T0X5	A0AAA9T0X5	759	754
0.136528	F1MQ37	F1MQ37	1219	1212
0.199901	F1MC70	F1MC70	523	523
0.154629	Q95L54	Q95L54	35	69
0.163078	A0A3Q1LNB4	A0A3Q1LNB4	3164	3172
0.148967	F1MC70	F1MC70	79	75
0.237576	A0A3Q1N827	A0A3Q1N827	1786	1789
0.146083	P04272	P04272	157	148
0.105662	F1MQ37	F1MQ37	613	435
0.146555	P04272	P04272	157	148
0.147033	P04272	P04272	157	148
0.155397	P04272	P04272	176	148
0.0730019	A0A3Q1MXU7	A0A3Q1MXU7	381	388
0.0909953	A0A3Q1MXU7	A0A3Q1MXU7	381	388
0.214363	P54281	P54281	464	681
0.126293	A0A3Q1LNB4	A0A3Q1LNB4	4091	4065
0.135401	P54281	P54281	464	464
0.181682	P54281	P54281	111	729
0.115153	P04272	P04272	212	204
0.118921	F1N5R7	F1N5R7	339	346
0.209121	P04272	P04272	245	279
0.157487	P04272	P04272	234	227
0.0653908	P04272	P04272	233	227
0.0892063	P04272	P04272	233	227
0.265913	F1N5R7	F1N5R7	1257	1255
0.157455	F1MK55	F1MK55	1564	1700
0.144569	P54281	P54281	464	681
0.151482	F1N5R7	F1N5R7	1022	1015
0.1899	P04272	P04272	311	279
0.155119	P04272	P04272	313	279
0.136752	P04272	P04272	316	277
0.155971	F1MQ37	F1MQ37	613	435
0.187923	P04272	P04272	313	279
0.196384	P04272	P04272	212	204
0.200185	P04272	P04272	212	204
0.204828	P04272	P04272	212	204
0.146032	P04272	P04272	212	204
0.212474	P04272	P04272	245	204
0.130072	P04272	P04272	212	204
0.209142	P04272	P04272	212	204
0.182264	P04272	P04272	212	204
0.0917901	P04272	P04272	212	204
0.227436	P04272	P04272	245	279
0.152964	P04272	P04272	245	279
0.147277	P04272	P04272	245	279
0.132529	P04272	P04272	212	204
0.166287	P04272	P04272	212	204
0.150448	A0A3Q1LNB4	A0A3Q1LNB4	3164	3172
0.162036	F1N5R7	F1N5R7	1022	1015
0.0969539	P54281	P54281	464	681
0.264254	E1BMG2	E1BMG2	3801	3805
0.156551	P04272	P04272	157	148
0.136889	P04272	P04272	157	148
0.156551	P04272	P04272	157	148
0.181529	P04272	P04272	157	148
0.131029	E1BMG2	E1BMG2	3801	3805
0.128032	E1BMG2	E1BMG2	3798	3805
0.146028	F1MC70	F1MC70	94	100
0.18815	A0AAA9TBS7	A0AAA9TBS7	232	72
0.101645	F1MC70	F1MC70	93	100
0.164884	P04272	P04272	157	148
0.168053	P04272	P04272	157	148
0.110584	E1BMG2	E1BMG2	3801	3805
0.169711	P04272	P04272	157	148
0.122824	P04272	P04272	157	148
0.150977	F1MKE9	F1MKE9	1676	1641
0.238367	P04272	P04272	302	221
0.176267	P04272	P04272	302	221
0.179169	A0A3Q1N827	A0A3Q1N827	1326	1334
0.0654231	P04272	P04272	212	204
0.127281	P04272	P04272	157	204
0.174281	F1MKE9	F1MKE9	1676	1641
0.186194	P54281	P54281	464	681
0.16931	A0A3Q1N827	A0A3Q1N827	1786	1789
0.158964	P54281	P54281	464	681
0.147515	P04272	P04272	157	148
0.233685	E1BMG2	E1BMG2	3801	3805
0.139523	P04272	P04272	157	148
0.124654	P04272	P04272	157	148
0.130242	P04272	P04272	157	148
0.167512	P04272	P04272	176	148
0.131647	P04272	P04272	157	148
0.180995	P04272	P04272	157	148
0.182067	P04272	P04272	157	148
0.222728	A0A3Q1MXU7	A0A3Q1MXU7	1864	1801
0.254649	A0A3Q1MXU7	A0A3Q1MXU7	1864	1801
0.191057	A0A3Q1MXU7	A0A3Q1MXU7	1864	1801
0.164374	P04272	P04272	157	148
0.19873	A0A3Q1MXU7	A0A3Q1MXU7	1864	1801
0.161414	P04272	P04272	157	148
0.0703806	P04272	P04272	157	148
0.192345	P54281	P54281	111	729
0.224021	Q95L54	Q95L54	76	107
0.219119	Q95L54	Q95L54	35	69
0.116125	A0A3Q1M9W4	A0A3Q1M9W4	879	883
0.19807	F1MP58	F1MP58	268	268
0.19807	F1MP58	F1MP58	268	268
0.191864	A0A3Q1MFE4	A0A3Q1MFE4	216	314
0.176075	F1MP58	F1MP58	721	725
0.159321	F1MP58	F1MP58	721	725
0.214353	A0A3Q1N827	A0A3Q1N827	1955	1962
0.225277	F1MP58	F1MP58	757	761
0.0850543	F1MC70	F1MC70	485	496
0.231841	A0A3Q1M7D1	A0A3Q1M7D1	3124	3116
0.159597	F1MK55	F1MK55	1557	1811
0.143156	A0A3Q1N827	A0A3Q1N827	1953	1962
0.175131	A0A3Q1N827	A0A3Q1N827	1953	1962
0.136658	A0A3Q1N827	A0A3Q1N827	1953	1962
0.0819409	A0A3Q1N827	A0A3Q1N827	825	803
0.171904	A0A3Q1M9W4	A0A3Q1M9W4	974	980
0.163932	F1MQ37	F1MQ37	1099	1212
0.176563	A0A3Q1MFE4	A0A3Q1MFE4	321	313
0.194309	F1MK55	F1MK55	1557	1811
0.342946	F1MC70	F1MC70	523	523
0.19275	A0A3Q1M7D1	A0A3Q1M7D1	3124	3116
0.237428	F1MKE9	F1MKE9	292	288
0.225957	F1MC70	F1MC70	567	575
0.262743	F1MC70	F1MC70	567	575
0.116037	E1BMG2	E1BMG2	3312	3308
0.253579	A0A3Q1MXU7	A0A3Q1MXU7	279	275
0.0816437	F1MQ37	F1MQ37	1806	1802
0.118529	E1BMG2	E1BMG2	3312	3308
0.128935	F1MP58	F1MP58	509	502
0.22299	F1MQ37	F1MQ37	1024	1274
0.121225	F1MQ37	F1MQ37	1828	1835
0.184212	F1MJJ0	F1MJJ0	3319	3326
0.180865	A0A3Q1MFE4	A0A3Q1MFE4	121	102
0.202276	F1MC70	F1MC70	575	577
0.161423	F1MQ37	F1MQ37	1024	1274
0.211984	G3N1C8	G3N1C8	3383	3429
0.174766	F1MC70	F1MC70	137	145
0.157632	E1BMG2	E1BMG2	3783	3907
0.175624	E1BMG2	E1BMG2	3783	3907
0.14322	E1BKT9	E1BKT9	1423	1420
0.139955	F1MQ37	F1MQ37	1024	1020
0.135216	F1MQ37	F1MQ37	856	860
0.268153	E1BKT9	E1BKT9	1812	1812
0.157235	F1MC70	F1MC70	523	515
0.235625	Q95L54	Q95L54	35	69
0.115701	G3N1C8	G3N1C8	3414	3122
0.0863753	G3N1C8	G3N1C8	3414	3122
0.282264	Q95L54	Q95L54	16	49
0.19884	A0A3Q1M7D1	A0A3Q1M7D1	2539	2811
0.197196	Q95L54	Q95L54	49	18
0.186253	A0A3Q1N827	A0A3Q1N827	1473	1546
0.166505	A0A3Q1N827	A0A3Q1N827	1473	1546
0.28704	Q95L54	Q95L54	35	69
0.113154	A0A3Q1M7D1	A0A3Q1M7D1	2539	2820
0.253401	F1MWN8	F1MWN8	715	715
0.137692	A0A3Q1MFE4	A0A3Q1MFE4	222	211
0.102174	A0A3Q1N827	A0A3Q1N827	1831	1858
0.0977315	P04272	P04272	49	81
0.125199	F1MK55	F1MK55	3227	3064
0.142464	P54281	P54281	222	724
0.212379	P54281	P54281	222	724
0.200549	E1BMG2	E1BMG2	3547	3258
0.161667	E1BMG2	E1BMG2	3834	3838
0.181352	F1MC70	F1MC70	523	515
0.246513	Q95L54	Q95L54	35	69
0.262165	Q95L54	Q95L54	35	69
0.209434	G3N1C8	G3N1C8	2895	2902
0.390124	E1BLG9	E1BLG9	461	461
0.219463	Q3ZCC8	Q3ZCC8	130	115
0.151123	A0AAA9T0X5	A0AAA9T0X5	759	756
0.193828	A0AAA9T0X5	A0AAA9T0X5	759	756
0.174383	Q3ZCC8	Q3ZCC8	115	43
0.161931	A0A3Q1MXU7	A0A3Q1MXU7	911	919
0.189404	A0AAA9T0X5	A0AAA9T0X5	810	790
0.204251	Q95L54	Q95L54	35	69
0.19961	A0AAA9T0X5	A0AAA9T0X5	759	790
0.189125	A0AAA9T0X5	A0AAA9T0X5	798	790
0.112621	A0AAA9T0X5	A0AAA9T0X5	1233	1217
0.154177	A0AAA9T0X5	A0AAA9T0X5	1233	1217
0.214687	E1BMG2	E1BMG2	3308	3301
0.144734	F1MQ37	F1MQ37	1584	1584
0.208692	Q95L54	Q95L54	35	69
0.252084	Q95L54	Q95L54	35	69
0.227367	Q95L54	Q95L54	35	69
0.22372	A0AAA9T0X5	A0AAA9T0X5	798	790
0.276168	Q95L54	Q95L54	35	69
0.114773	F1MQ37	F1MQ37	856	860
0.23374	E1BKT9	E1BKT9	1537	1539
0.17061	Q3ZCC8	Q3ZCC8	60	85
0.232865	Q3ZCC8	Q3ZCC8	60	85
0.179089	A0A3Q1N827	A0A3Q1N827	1288	1138
0.190169	Q3ZCC8	Q3ZCC8	60	85
0.208764	Q3ZCC8	Q3ZCC8	61	85
0.228724	Q3ZCC8	Q3ZCC8	61	85
0.195376	Q3ZCC8	Q3ZCC8	61	85
0.260584	Q3ZCC8	Q3ZCC8	61	85
0.220644	G3N1C8	G3N1C8	854	878
0.0922394	A0A3Q1N827	A0A3Q1N827	1252	1274
0.0826257	P04272	P04272	157	115
0.23725	A0AAA9TBS7	A0AAA9TBS7	72	83
0.17406	A0A3Q1LNB4	A0A3Q1LNB4	1212	1216
0.210533	E1BMG2	E1BMG2	3547	3258
0.194255	E1BMG2	E1BMG2	3547	3258
0.176137	E1BMG2	E1BMG2	3547	3258
0.141863	F1MC70	F1MC70	258	250
0.205377	A0A3Q1N827	A0A3Q1N827	814	1057
0.133064	P04272	P04272	157	115
0.13323	E1BMG2	E1BMG2	631	558
0.145665	P04272	P04272	47	81
0.181419	P04272	P04272	48	81
0.114583	P54281	P54281	53	87
0.308313	Q95L54	Q95L54	14	49
0.102288	F1MC70	F1MC70	258	280
0.182487	Q95L54	Q95L54	49	18
0.145278	A0A3Q1N827	A0A3Q1N827	1473	1546
0.17687	Q95L54	Q95L54	49	18
0.178858	Q95L54	Q95L54	16	292
0.225005	Q95L54	Q95L54	16	292
0.191399	Q3ZCC8	Q3ZCC8	61	77
0.126736	E1BMG2	E1BMG2	3834	3837
0.168471	F1MC70	F1MC70	258	250
0.134879	Q95L54	Q95L54	16	292
0.12806	A0A3Q1MXU7	A0A3Q1MXU7	1107	1049
0.186481	F1MK55	F1MK55	3151	3104
0.11331	A0A3Q1N827	A0A3Q1N827	990	1022
0.169531	E1BMG2	E1BMG2	2600	2635
0.17026	P04272	P04272	152	115
0.15833	F1MC70	F1MC70	639	643
0.15964	F1MC70	F1MC70	258	250
0.133448	E1BKT9	E1BKT9	1537	1539
0.125895	E1BMG2	E1BMG2	631	558
0.22207	P04272	P04272	157	176
0.102438	A0A3Q1MXU7	A0A3Q1MXU7	1512	1519
0.0892312	A0A3Q1MXU7	A0A3Q1MXU7	1512	1519
0.177847	A0A3Q1MXU7	A0A3Q1MXU7	1512	1519
0.127325	P04272	P04272	12	302
0.156613	A0A3Q1MFE4	A0A3Q1MFE4	286	282
0.130804	A0A3Q1MFE4	A0A3Q1MFE4	286	282
0.165629	A0A3Q1LRQ4	A0A3Q1LRQ4	4364	4348
0.153832	A0A3Q1MFE4	A0A3Q1MFE4	427	436
0.145974	F1MC70	F1MC70	610	605
0.189355	F1MC70	F1MC70	394	401
0.303806	F1MC70	F1MC70	401	401
0.180567	P54281	P54281	549	527
0.141552	P54281	P54281	549	527
0.135213	P54281	P54281	546	527
0.16669	P54281	P54281	546	527
0.233817	E1BMG2	E1BMG2	3312	3308
0.21061	E1BMG2	E1BMG2	3312	3308
0.193231	A0A3Q1MFE4	A0A3Q1MFE4	286	282
0.107598	F1N5R7	F1N5R7	2859	2856
0.179045	F1MK55	F1MK55	3237	3244
0.0987483	F1MQ37	F1MQ37	1208	1212
0.139762	F1MQ37	F1MQ37	1208	1212
0.109501	F1MP58	F1MP58	910	912
0.154358	E1BMG2	E1BMG2	290	327
0.133497	E1BMG2	E1BMG2	3547	3555
0.122754	A0A3Q1LNB4	A0A3Q1LNB4	3186	1378
0.238977	Q95L54	Q95L54	18	18
0.226343	P04272	P04272	157	176
0.104321	P54281	P54281	739	790
0.140308	P54281	P54281	739	790
0.102441	F1MQ37	F1MQ37	1208	1212
0.134592	P54281	P54281	739	790
0.193994	Q95L54	Q95L54	16	61
0.124969	P04272	P04272	157	176
0.168579	F1MK55	F1MK55	3237	3244
0.146599	P04272	P04272	48	81
0.201649	P04272	P04272	157	176
0.193414	P54281	P54281	199	222
0.0720357	A0A3Q1N827	A0A3Q1N827	825	814
0.113944	F1MJJ0	F1MJJ0	3302	3309
0.238549	E1BMG2	E1BMG2	3547	3258
0.193494	P54281	P54281	834	800
0.103985	F1MQ37	F1MQ37	1827	1835
0.212379	E1BMG2	E1BMG2	3729	3723
0.14168	P04272	P04272	47	81
0.0905811	A0A3Q1LNB4	A0A3Q1LNB4	1668	1625
0.137505	P04272	P04272	115	152
0.130391	A0A3Q1MFE4	A0A3Q1MFE4	286	282
0.15583	E1BKT9	E1BKT9	1101	1093
0.124999	P04272	P04272	115	152
0.2332	E1BMG2	E1BMG2	3258	3555
0.148375	F1MC70	F1MC70	567	575
0.202753	Q95L54	Q95L54	18	125
0.133786	F1MQ37	F1MQ37	1024	1274
0.150169	F1MC70	F1MC70	575	577
0.212899	G3N1C8	G3N1C8	3383	3429
0.175663	F1MWN8	F1MWN8	485	483
0.132049	E1BKT9	E1BKT9	1423	1420
0.200877	P04272	P04272	169	206
0.152408	G3N1C8	G3N1C8	3380	3429
0.165524	E1BKT9	E1BKT9	451	454
0.10953	A0A3Q1LW75	A0A3Q1LW75	3225	3267
0.16816	F1MQ37	F1MQ37	1173	1274
0.080382	A0A3Q1N827	A0A3Q1N827	1953	1962
0.222037	Q95L54	Q95L54	18	125
0.176163	A0A3Q1N827	A0A3Q1N827	586	662
0.167512	P04272	P04272	157	148
0.170274	P04272	P04272	157	148
0.196012	E1BMG2	E1BMG2	327	276
0.152242	F1MQ37	F1MQ37	860	856
0.199005	P04272	P04272	204	206
0.132935	A0A3Q1LW75	A0A3Q1LW75	3267	3271
0.107679	E1BKT9	E1BKT9	1890	1884
0.129957	P54281	P54281	53	87
0.148919	G3N1C8	G3N1C8	427	416
0.147716	P54281	P54281	53	87
0.106611	P54281	P54281	53	87
0.271642	Q95L54	Q95L54	35	69
0.128871	P54281	P54281	53	87
0.249403	Q95L54	Q95L54	16	49
0.0898701	F1MC70	F1MC70	272	280
0.186073	Q95L54	Q95L54	49	18
0.167691	P04272	P04272	157	176
0.0684402	P04272	P04272	157	176
0.117046	P54281	P54281	53	87
0.1654	P04272	P04272	157	148
0.132669	F1MQ37	F1MQ37	860	856
0.163225	F1MWN8	F1MWN8	485	476
0.125111	P54281	P54281	53	87
0.182631	P54281	P54281	53	87
0.176452	P54281	P54281	53	87
0.137788	P54281	P54281	53	87
0.1525	P04272	P04272	104	204
0.127848	A0A3Q1LW75	A0A3Q1LW75	3137	3159
0.261774	A0A3Q1N827	A0A3Q1N827	214	150
0.229944	A0A3Q1N827	A0A3Q1N827	214	150
0.111538	P54281	P54281	53	87
0.252399	Q95L54	Q95L54	35	69
0.268333	Q95L54	Q95L54	35	69
0.273489	Q95L54	Q95L54	35	69
0.185439	F1N5R7	F1N5R7	1910	1932
0.247913	Q95L54	Q95L54	35	69
0.156464	P54281	P54281	53	86
0.242298	Q95L54	Q95L54	35	69
0.244215	Q95L54	Q95L54	35	69
0.0806421	P54281	P54281	53	87
0.251755	Q95L54	Q95L54	35	69
0.15426	F1MWN8	F1MWN8	485	476
0.105722	P54281	P54281	53	87
0.134067	P54281	P54281	53	86
0.133083	F1MP58	F1MP58	975	968
0.0909042	F1MP58	F1MP58	975	968
0.140895	E1BKT9	E1BKT9	1333	1341
0.163275	A0A3Q1LW75	A0A3Q1LW75	3267	3271
0.185263	A0A3Q1MFE4	A0A3Q1MFE4	306	299
0.182844	F1MJJ0	F1MJJ0	3122	3307
0.176647	A0A3Q1MFE4	A0A3Q1MFE4	306	299
0.212134	A0A3Q1M057	A0A3Q1M057	975	996
0.149092	P54281	P54281	53	87
0.189519	Q3ZCC8	Q3ZCC8	130	117
0.142986	A0AAA9T0X5	A0AAA9T0X5	790	756
0.24742	E1BMG2	E1BMG2	3301	3308
0.140165	F1MQ37	F1MQ37	1867	1775
0.18028	G3N1C8	G3N1C8	2902	2899
0.141161	P54281	P54281	53	87
0.0980931	P54281	P54281	53	87
0.122812	P54281	P54281	53	87
0.109415	P54281	P54281	53	87
0.226788	E1BMG2	E1BMG2	3301	3308
0.11819	P54281	P54281	53	87
0.148991	P04272	P04272	157	148
0.128002	P04272	P04272	157	148
0.185566	Q3ZCC8	Q3ZCC8	115	43
0.155132	A0A3Q1LNB4	A0A3Q1LNB4	1212	1216
0.169001	Q3ZCC8	Q3ZCC8	115	43
0.141674	A0A3Q1LNB4	A0A3Q1LNB4	1212	1216
0.195703	E1BMG2	E1BMG2	3547	3258
0.17793	F1MQ37	F1MQ37	1716	1724
0.152962	A0A3Q1N827	A0A3Q1N827	84	310
0.127655	A0A3Q1N827	A0A3Q1N827	84	310
0.245555	Q3ZCC8	Q3ZCC8	61	85
0.149568	P54281	P54281	739	790
0.146054	P54281	P54281	739	790
0.133631	P54281	P54281	739	790
0.25139	E1BMG2	E1BMG2	3547	3258
0.206341	E1BMG2	E1BMG2	3547	3258
0.17814	A0A3Q1M7D1	A0A3Q1M7D1	2654	2700
0.191835	P54281	P54281	199	222
0.119242	P54281	P54281	199	222
0.258251	F1MJJ0	F1MJJ0	3302	3309
0.114132	A0A3Q1MFE4	A0A3Q1MFE4	353	427
0.180359	E1BKT9	E1BKT9	2036	2215
0.0933851	F1MP58	F1MP58	368	360
0.271393	F1MWN8	F1MWN8	715	715
0.241067	A0A3Q1N827	A0A3Q1N827	214	150
0.146849	A0A3Q1N827	A0A3Q1N827	214	150
0.248562	Q95L54	Q95L54	35	69
0.22503	Q95L54	Q95L54	35	69
0.23819	Q95L54	Q95L54	35	69
0.218118	Q95L54	Q95L54	35	69
0.228991	Q95L54	Q95L54	35	69
0.191941	Q95L54	Q95L54	35	69
0.10484	A0A3Q1LW75	A0A3Q1LW75	478	491
0.206354	Q95L54	Q95L54	35	69
0.204579	Q95L54	Q95L54	35	69
0.239899	Q95L54	Q95L54	35	69
0.0858132	G3N1C8	G3N1C8	3414	3122
0.14491	G3N1C8	G3N1C8	3414	3122
0.149577	E1BMG2	E1BMG2	3834	3837
0.226022	Q95L54	Q95L54	35	18
0.190043	A0A3Q1M7D1	A0A3Q1M7D1	39	51
0.109917	F1MC70	F1MC70	434	401
0.160498	G3N1C8	G3N1C8	3414	3122
0.110137	F1MWN8	F1MWN8	823	825
0.158412	A0A3Q1N827	A0A3Q1N827	73	144
0.186799	F1N5R7	F1N5R7	3185	3141
0.200917	A0AAA9T0X5	A0AAA9T0X5	798	790
0.105155	A0AAA9T0X5	A0AAA9T0X5	1233	1217
0.14997	A0AAA9T0X5	A0AAA9T0X5	1233	1217
0.140597	P54281	P54281	834	800
0.175719	E1BMG2	E1BMG2	3744	3662
0.186522	E1BMG2	E1BMG2	3729	1532
0.135657	P54281	P54281	464	498
0.0887399	G3N1C8	G3N1C8	427	416
0.164407	A0AAA9T0X5	A0AAA9T0X5	798	790
0.159577	E1BMG2	E1BMG2	3729	3723
0.0941291	E1BMG2	E1BMG2	3798	3805
0.169091	P04272	P04272	204	169
0.128575	P04272	P04272	157	148
0.145615	P04272	P04272	157	148
0.142035	P04272	P04272	157	148
0.211843	F1MC70	F1MC70	94	100
0.172182	F1MC70	F1MC70	94	100
0.200088	A0A3Q1LNB4	A0A3Q1LNB4	4407	4363
0.173747	E1BMG2	E1BMG2	3801	3805
0.118561	F1MQ37	F1MQ37	1208	1212
0.210416	A0AAA9T0X5	A0AAA9T0X5	1233	1213
0.14622	A0A3Q1M9W4	A0A3Q1M9W4	658	665
0.13028	A0A3Q1MXU7	A0A3Q1MXU7	1512	1519
0.222486	F1N5R7	F1N5R7	3185	3141
0.255063	F1MC70	F1MC70	485	485
0.126708	P04272	P04272	47	81
0.0994851	F1N5R7	F1N5R7	3185	3141
0.111545	A0A3Q1N827	A0A3Q1N827	73	144
0.132268	F1MP58	F1MP58	538	538
0.288024	F1MC70	F1MC70	394	394
0.19073	A0AAA9T0X5	A0AAA9T0X5	1233	1212
0.168914	A0A3Q1LRQ4	A0A3Q1LRQ4	430	437
0.170694	G3N1C8	G3N1C8	1588	1760
0.244294	G3N1C8	G3N1C8	1588	1760
0.182247	G3N1C8	G3N1C8	1586	1760
0.116849	E1BMG2	E1BMG2	3312	3308
0.174653	G3N1C8	G3N1C8	2895	2902
0.170007	A0AAA9T0X5	A0AAA9T0X5	759	756
0.177764	A0AAA9T0X5	A0AAA9T0X5	759	756
0.202968	A0AAA9T0X5	A0AAA9T0X5	759	756
0.172781	F1MC70	F1MC70	394	401
0.270627	A0A3Q1N827	A0A3Q1N827	214	150
0.121143	P54281	P54281	53	87
0.20211	Q95L54	Q95L54	16	49
0.184043	A0AAA9T0X5	A0AAA9T0X5	759	756
0.227299	F1MJJ0	F1MJJ0	3122	3307
0.184762	A0AAA9T0X5	A0AAA9T0X5	810	790
0.236009	E1BMG2	E1BMG2	97	11
0.12893	A0AAA9T0X5	A0AAA9T0X5	798	790
0.132578	A0AAA9T0X5	A0AAA9T0X5	798	790
0.0994388	A0AAA9T0X5	A0AAA9T0X5	798	790
0.180237	A0AAA9T0X5	A0AAA9T0X5	798	790
0.175416	A0AAA9T0X5	A0AAA9T0X5	759	756
0.168548	A0AAA9T0X5	A0AAA9T0X5	1233	1217
0.195511	E1BMG2	E1BMG2	3301	3308
0.218651	E1BMG2	E1BMG2	3308	3301
0.210944	A0A3Q1N827	A0A3Q1N827	214	150
0.117243	A0A3Q1N827	A0A3Q1N827	214	150
0.210984	A0A3Q1N827	A0A3Q1N827	214	150
0.162108	A0A3Q1N827	A0A3Q1N827	214	150
0.257223	Q95L54	Q95L54	35	69
0.243093	Q95L54	Q95L54	35	69
0.172894	A0AAA9T0X5	A0AAA9T0X5	1233	1217
0.243092	Q95L54	Q95L54	35	69
0.180573	F1MJJ0	F1MJJ0	3662	3656
0.1668	A0AAA9T0X5	A0AAA9T0X5	759	754
0.094238	A0A3Q1N827	A0A3Q1N827	1953	1962
0.209445	F1MQ37	F1MQ37	1219	1212
0.21834	F1MQ37	F1MQ37	1219	1212
0.24333	F1MP58	F1MP58	268	268
0.132584	F1MP58	F1MP58	721	725
0.189676	F1MP58	F1MP58	721	725
0.189978	F1MP58	F1MP58	757	761
0.17474	A0A3Q1N827	A0A3Q1N827	825	803
0.129583	A0AAA9T0X5	A0AAA9T0X5	759	754
0.173305	A0A3Q1N827	A0A3Q1N827	825	803
0.218096	A0A3Q1M057	A0A3Q1M057	781	865
0.188005	A0A3Q1LRQ4	A0A3Q1LRQ4	528	539
0.14081	F1MC70	F1MC70	523	515
0.174271	A0A3Q1MFE4	A0A3Q1MFE4	306	299
0.143265	A0AAA9T0X5	A0AAA9T0X5	759	754
0.214352	Q3ZCC8	Q3ZCC8	33	115
0.250173	G3N1C8	G3N1C8	2895	2902
0.198635	A0AAA9T0X5	A0AAA9T0X5	759	756
0.0806535	A0A3Q1N827	A0A3Q1N827	825	803
0.0699679	A0A3Q1N827	A0A3Q1N827	1953	1962
0.278777	Q95L54	Q95L54	35	69
0.210978	Q95L54	Q95L54	35	69
0.132833	F1N5R7	F1N5R7	3185	3141
0.294105	F1MP58	F1MP58	538	538
0.229395	F1MC70	F1MC70	394	394
0.178405	F1MC70	F1MC70	394	401
0.279928	F1MC70	F1MC70	394	401
0.162621	F1MC70	F1MC70	394	401
0.242037	G3N1C8	G3N1C8	1588	1760
0.132942	E1BMG2	E1BMG2	3312	3308
0.231702	F1MC70	F1MC70	485	485
0.217774	A0A3Q1M057	A0A3Q1M057	899	876
0.218453	G3N1C8	G3N1C8	2895	2902
0.214218	A0A3Q1M9W4	A0A3Q1M9W4	658	665
0.150058	A0AAA9T0X5	A0AAA9T0X5	759	754
0.218098	A0AAA9T0X5	A0AAA9T0X5	759	756
0.188092	A0AAA9T0X5	A0AAA9T0X5	1233	1213
0.160288	A0AAA9T0X5	A0AAA9T0X5	798	790
0.242628	A0AAA9T0X5	A0AAA9T0X5	798	790
0.115465	A0AAA9T0X5	A0AAA9T0X5	1233	1217
0.178577	G3N1C8	G3N1C8	2895	2902
0.160726	G3N1C8	G3N1C8	3414	3122
0.146031	F1N5R7	F1N5R7	3185	3141
0.290438	F1MJJ0	F1MJJ0	3302	3309
0.216477	Q95L54	Q95L54	35	69
0.156627	E1BMG2	E1BMG2	3835	3837
0.164583	E1BMG2	E1BMG2	3834	3837
0.313222	F1MWN8	F1MWN8	715	715
0.243892	Q3ZCC8	Q3ZCC8	61	85
0.207188	Q3ZCC8	Q3ZCC8	115	43
0.204233	E1BMG2	E1BMG2	3547	3258
0.215205	E1BMG2	E1BMG2	3547	3258
0.12616	A0A3Q1N827	A0A3Q1N827	73	144
0.186857	F1MKE9	F1MKE9	1175	1223
0.109912	E1BMG2	E1BMG2	3547	3258
0.154243	P54281	P54281	739	790
0.149463	P54281	P54281	739	790
0.167665	P54281	P54281	739	790
0.220819	E1BMG2	E1BMG2	3547	3258
0.145205	A0A3Q1M7D1	A0A3Q1M7D1	2654	2700
0.18442	P54281	P54281	199	222
0.157295	F1MP58	F1MP58	285	268
0.19652	F1MQ37	F1MQ37	1716	1724
0.112276	P54281	P54281	53	87
0.208413	F1MP58	F1MP58	721	725
0.190165	F1MP58	F1MP58	677	685
0.218257	Q3ZCC8	Q3ZCC8	60	85
0.16385	P54281	P54281	111	724
0.163005	P04272	P04272	48	81
0.129091	Q3ZCC8	Q3ZCC8	61	77
0.203339	Q3ZCC8	Q3ZCC8	60	85
0.142219	E1BMG2	E1BMG2	631	558
0.234252	Q3ZCC8	Q3ZCC8	61	85
0.243123	Q3ZCC8	Q3ZCC8	60	85
0.214928	F1MWN8	F1MWN8	715	715
0.153166	P04272	P04272	157	169
0.24476	P04272	P04272	157	115
0.203231	P04272	P04272	157	115
0.225395	A0AAA9TBS7	A0AAA9TBS7	72	82
0.150078	A0A3Q1LNB4	A0A3Q1LNB4	1212	1216
0.171614	A0A3Q1LNB4	A0A3Q1LNB4	1212	1216
0.160239	E1BMG2	E1BMG2	3547	3258
0.172496	A0A3Q1N827	A0A3Q1N827	814	1057
0.223748	A0AAA9TBS7	A0AAA9TBS7	232	72
0.188577	P04272	P04272	157	169
0.0904245	P04272	P04272	12	302
0.162953	A0A3Q1N827	A0A3Q1N827	990	1022
0.158485	F1MK55	F1MK55	3151	3104
0.230679	Q95L54	Q95L54	16	49
0.295685	Q95L54	Q95L54	14	49
0.153315	Q95L54	Q95L54	49	18
0.186266	Q95L54	Q95L54	49	18
0.270664	Q95L54	Q95L54	49	18
0.196755	Q95L54	Q95L54	49	18
0.145785	P54281	P54281	713	229
0.180331	A0A3Q1N827	A0A3Q1N827	1067	1057
0.170379	F1MC70	F1MC70	639	643
0.118583	P54281	P54281	713	229
0.189989	A0A3Q1N827	A0A3Q1N827	1473	1546
0.140241	A0A3Q1N827	A0A3Q1N827	1473	1546
0.193451	Q95L54	Q95L54	35	18
0.125763	P04272	P04272	49	81
0.114176	F1MC70	F1MC70	258	250
0.0748095	F1MC70	F1MC70	258	250
0.184529	F1MC70	F1MC70	258	250
0.138906	P54281	P54281	724	704
0.155883	P54281	P54281	713	229
0.0928873	A0A3Q1LW75	A0A3Q1LW75	2754	2918
0.14297	P04272	P04272	47	81
0.17169	P04272	P04272	157	176
0.181558	F1MC70	F1MC70	394	401
0.247183	F1MC70	F1MC70	394	401
0.147692	E1BMG2	E1BMG2	3312	3308
0.172777	F1MKE9	F1MKE9	2077	1931
0.232552	E1BKT9	E1BKT9	1537	1539
0.141203	E1BMG2	E1BMG2	3312	3308
0.138045	F1MC70	F1MC70	567	575
0.0992414	F1MQ37	F1MQ37	1806	1802
0.240937	F1MQ37	F1MQ37	1806	1802
0.211366	F1MC70	F1MC70	567	575
0.15734	E1BMG2	E1BMG2	3783	3907
0.122696	A0A3Q1M7D1	A0A3Q1M7D1	3074	3078
0.200728	F1MC70	F1MC70	575	577
0.157764	E1BMG2	E1BMG2	3783	3907
0.112517	F1MQ37	F1MQ37	1800	1793
0.198714	E1BMG2	E1BMG2	3783	3907
0.261906	F1MKE9	F1MKE9	292	288
0.134257	E1BKT9	E1BKT9	1423	1420
0.149397	F1MQ37	F1MQ37	1024	1274
0.140782	P54281	P54281	740	790
0.171923	F1MC70	F1MC70	394	394
0.204859	E1BKT9	E1BKT9	1227	1219
0.160498	P54281	P54281	739	790
0.150015	P54281	P54281	739	790
0.443299	Q95L54	Q95L54	18	18
0.133089	P04272	P04272	47	81
0.222012	F1MK55	F1MK55	3237	3244
0.210903	Q95L54	Q95L54	18	125
0.164979	A0A3Q1N827	A0A3Q1N827	825	814
0.18752	P04272	P04272	47	81
0.192794	A0A3Q1MFE4	A0A3Q1MFE4	286	282
0.180059	P04272	P04272	47	81
0.198702	P04272	P04272	157	176
0.159285	F1MJJ0	F1MJJ0	3302	3309
0.154774	F1MQ37	F1MQ37	1208	1212
0.0987483	F1MQ37	F1MQ37	1208	1212
0.107329	A0A3Q1N827	A0A3Q1N827	73	144
0.21511	A0A3Q1N827	A0A3Q1N827	72	144
0.150515	E1BMG2	E1BMG2	3532	3274
0.152521	P04272	P04272	47	81
0.143065	P04272	P04272	157	176
0.27334	A0A3Q1N827	A0A3Q1N827	214	150
0.189608	F1MC70	F1MC70	258	250
0.106752	P04272	P04272	104	206
0.156197	E1BMG2	E1BMG2	3547	3555
0.0929894	E1BMG2	E1BMG2	3532	3274
0.167208	P04272	P04272	115	152
0.150005	A0A3Q1MFE4	A0A3Q1MFE4	286	282
0.098644	A0A3Q1N827	A0A3Q1N827	1022	1057
0.15946	E1BKT9	E1BKT9	1101	1093
0.177562	E1BKT9	E1BKT9	1101	1093
0.104722	P04272	P04272	115	152
0.163466	P04272	P04272	47	81
0.148953	F1MKE9	F1MKE9	1126	1119
0.264353	F1MC70	F1MC70	567	575
0.196056	G3N1C8	G3N1C8	3122	3420
0.194723	F1MC70	F1MC70	79	75
0.199425	F1MC70	F1MC70	79	75
0.134939	F1MQ37	F1MQ37	1173	1274
0.162378	F1MC70	F1MC70	575	577
0.225112	G3N1C8	G3N1C8	3383	3429
0.1913	E1BKT9	E1BKT9	1423	1420
0.228683	E1BMG2	E1BMG2	3258	3555
0.200222	P04272	P04272	169	206
0.20668	Q95L54	Q95L54	18	125
0.154923	G3N1C8	G3N1C8	427	416
0.0882952	P54281	P54281	708	229
0.152523	P54281	P54281	111	729
0.0985305	P54281	P54281	111	729
0.102242	A0A3Q1N827	A0A3Q1N827	990	1022
0.117917	P04272	P04272	157	169
0.202217	Q3ZCC8	Q3ZCC8	60	85
0.202295	P04272	P04272	157	176
0.171041	P04272	P04272	152	204
0.145513	G3N1C8	G3N1C8	427	416
0.191751	P04272	P04272	152	204
0.170126	A0A3Q1N827	A0A3Q1N827	586	662
0.101249	E1BMG2	E1BMG2	3547	3554
0.0897	P04272	P04272	157	176
0.193271	P04272	P04272	157	176
0.0804673	P04272	P04272	157	176
0.457197	Q95L54	Q95L54	18	18
0.200833	Q95L54	Q95L54	16	61
0.182765	G3N1C8	G3N1C8	427	416
0.163469	P04272	P04272	157	176
0.105473	P54281	P54281	708	229
0.215622	A0A3Q1LW75	A0A3Q1LW75	3225	3267
0.187476	F1MWN8	F1MWN8	485	476
0.0989202	P04272	P04272	104	206
0.0955581	P04272	P04272	157	148
0.174135	A0A3Q1LW75	A0A3Q1LW75	2144	2193
0.15427	P04272	P04272	176	148
0.179506	P04272	P04272	176	148
0.130735	A0A3Q1MXU7	A0A3Q1MXU7	381	388
0.126262	A0A3Q1MXU7	A0A3Q1MXU7	381	388
0.0883778	P54281	P54281	53	86
0.17648	P54281	P54281	464	681
0.126705	P54281	P54281	53	87
0.20038	P54281	P54281	53	87
0.102666	P54281	P54281	53	87
0.113558	P54281	P54281	53	87
0.0993339	P54281	P54281	53	87
0.0949742	P54281	P54281	53	87
0.131904	P54281	P54281	53	87
0.0756275	P54281	P54281	53	87
0.0986439	P54281	P54281	53	87
0.122937	P54281	P54281	53	86
0.177947	E1BKT9	E1BKT9	451	454
0.167886	P04272	P04272	245	279
0.160954	F1N5R7	F1N5R7	344	346
0.103705	E1BKT9	E1BKT9	1333	1341
0.171649	A0A3Q1LW75	A0A3Q1LW75	3267	3271
0.206303	A0A3Q1MFE4	A0A3Q1MFE4	306	299
0.163958	F1MC70	F1MC70	523	515
0.179224	F1MJJ0	F1MJJ0	3122	3307
0.170152	A0AAA9T0X5	A0AAA9T0X5	759	756
0.150058	A0AAA9T0X5	A0AAA9T0X5	759	754
0.203933	Q3ZCC8	Q3ZCC8	130	117
0.124993	P04272	P04272	233	227
0.217109	E1BMG2	E1BMG2	3301	3308
0.185179	F1MQ37	F1MQ37	1240	1246
0.15244	F1MQ37	F1MQ37	1240	1246
0.234402	P04272	P04272	212	204
0.20791	P04272	P04272	212	204
0.185826	P04272	P04272	212	204
0.25431	P04272	P04272	212	204
0.134564	P04272	P04272	212	204
0.173901	P04272	P04272	243	204
0.253219	F1MP58	F1MP58	685	685
0.181206	P54281	P54281	53	87
0.103758	P54281	P54281	713	229
0.201456	Q95L54	Q95L54	49	18
0.223075	Q95L54	Q95L54	35	69
0.134682	E1BMG2	E1BMG2	3834	3837
0.161933	G3N1C8	G3N1C8	3414	3122
0.144489	E1BMG2	E1BMG2	3834	3837
0.178001	A0A3Q1N827	A0A3Q1N827	1473	1546
0.126552	A0A3Q1M7D1	A0A3Q1M7D1	2539	2820
0.214537	F1MP58	F1MP58	285	285
0.282708	F1MWN8	F1MWN8	715	715
0.179603	G3N1C8	G3N1C8	3414	3122
0.0950674	P04272	P04272	49	81
0.143228	P54281	P54281	222	724
0.168506	E1BMG2	E1BMG2	3547	3258
0.241034	E1BMG2	E1BMG2	3547	3258
0.159248	E1BMG2	E1BMG2	3547	3258
0.104459	A0A3Q1N827	A0A3Q1N827	84	310
0.165776	P54281	P54281	739	790
0.146054	P54281	P54281	739	790
0.154736	P54281	P54281	739	790
0.149593	F1MK55	F1MK55	3227	3064
0.126247	E1BMG2	E1BMG2	3547	3258
0.256601	Q95L54	Q95L54	35	69
0.211713	Q95L54	Q95L54	35	69
0.16592	P04272	P04272	157	148
0.169843	F1MC70	F1MC70	94	100
0.164374	P04272	P04272	157	148
0.218385	A0A3Q1MXU7	A0A3Q1MXU7	1864	1801
0.157138	A0A3Q1LNB4	A0A3Q1LNB4	4407	4363
0.169345	E1BKT9	E1BKT9	882	832
0.159995	P04272	P04272	157	148
0.191315	P04272	P04272	157	148
0.231531	Q95L54	Q95L54	35	69
0.174547	F1MC70	F1MC70	79	75
0.164449	E1BMG2	E1BMG2	327	276
0.115162	E1BKT9	E1BKT9	1710	1702
0.175828	P04272	P04272	204	206
0.181948	A0A3Q1LW75	A0A3Q1LW75	3267	3271
0.190644	E1BMG2	E1BMG2	3301	3308
0.173392	Q95L54	Q95L54	35	69
0.241623	Q95L54	Q95L54	35	69
0.241431	Q95L54	Q95L54	35	69
0.128216	E1BMG2	E1BMG2	327	274
0.169662	Q95L54	Q95L54	49	18
0.0924014	A0A3Q1N827	A0A3Q1N827	1833	1861
0.159711	E1BMG2	E1BMG2	3547	3258
0.1526	G3N1C8	G3N1C8	2895	2902
0.177609	A0A3Q1M9W4	A0A3Q1M9W4	658	665
0.137104	A0A3Q1M9W4	A0A3Q1M9W4	658	665
0.17731	A0AAA9T0X5	A0AAA9T0X5	758	754
0.199885	A0AAA9T0X5	A0AAA9T0X5	759	756
0.0722152	A0AAA9T0X5	A0AAA9T0X5	810	790
0.160703	A0A3Q1MFE4	A0A3Q1MFE4	182	211
0.199182	A0AAA9T0X5	A0AAA9T0X5	1233	1212
0.155219	E1BKT9	E1BKT9	1812	1812
0.193924	A0AAA9T0X5	A0AAA9T0X5	1233	1213
0.165731	A0AAA9T0X5	A0AAA9T0X5	798	790
0.158761	A0AAA9T0X5	A0AAA9T0X5	1233	1217
0.107688	P54281	P54281	53	87
0.127186	P54281	P54281	53	87
0.239016	Q95L54	Q95L54	35	69
0.113014	P54281	P54281	53	87
0.20936	Q95L54	Q95L54	16	49
0.101785	F1MC70	F1MC70	272	280
0.17592	A0AAA9T0X5	A0AAA9T0X5	798	790
0.152914	E1BMG2	E1BMG2	3547	3258
0.147741	A0A3Q1N827	A0A3Q1N827	613	602
0.196336	G3N1C8	G3N1C8	1588	1760
0.139627	F1MP58	F1MP58	285	268
0.231366	P54281	P54281	199	222
0.19865	P54281	P54281	199	222
0.12052	F1MP58	F1MP58	285	268
0.203573	E1BKT9	E1BKT9	2036	2215
0.204398	F1MJJ0	F1MJJ0	3302	3309
0.178522	E1BKT9	E1BKT9	2036	2215
0.119564	A0A3Q1MXU7	A0A3Q1MXU7	1512	1519
0.152384	G3N1C8	G3N1C8	1588	1760
0.127117	A0A3Q1MXU7	A0A3Q1MXU7	1512	1519
0.215739	F1MC70	F1MC70	485	485
0.159696	F1N5R7	F1N5R7	3185	3141
0.259479	P04272	P04272	48	81
0.238359	F1MC70	F1MC70	394	394
0.181477	F1MC70	F1MC70	394	401
0.196359	F1MC70	F1MC70	394	401
0.191061	G3N1C8	G3N1C8	1588	1760
0.196522	E1BMG2	E1BMG2	3312	3308
0.250744	F1MC70	F1MC70	485	485
0.186218	P04272	P04272	104	204
0.125465	F1MQ37	F1MQ37	613	435
0.141544	P54281	P54281	53	87
0.227842	G3N1C8	G3N1C8	3383	3429
0.118256	F1MQ37	F1MQ37	1802	1793
0.116351	F1MQ37	F1MQ37	1802	1793
0.155503	E1BMG2	E1BMG2	3783	3907
0.261633	F1MKE9	F1MKE9	292	288
0.188418	F1MP58	F1MP58	677	685
0.183346	F1MP58	F1MP58	721	725
0.193938	F1MC70	F1MC70	567	577
0.191494	F1MC70	F1MC70	575	577
0.0871096	F1MC70	F1MC70	485	496
0.105487	F1MP58	F1MP58	268	268
0.176621	F1MQ37	F1MQ37	1219	1212
0.206822	F1MP58	F1MP58	721	725
0.229241	F1MP58	F1MP58	721	725
0.19745	A0A3Q1N827	A0A3Q1N827	1955	1962
0.2088	F1MP58	F1MP58	757	761
0.179291	F1MP58	F1MP58	757	761
0.206648	A0A3Q1M057	A0A3Q1M057	781	865
0.132312	F1MC70	F1MC70	485	496
0.127398	A0A3Q1LRQ4	A0A3Q1LRQ4	528	539
0.102241	A0A3Q1M7D1	A0A3Q1M7D1	3074	3078
0.168521	F1MQ37	F1MQ37	1024	1274
0.215742	E1BKT9	E1BKT9	1228	1219
0.185578	A0A3Q1MFE4	A0A3Q1MFE4	286	282
0.106235	F1MQ37	F1MQ37	1208	1212
0.0877049	E1BMG2	E1BMG2	3532	3274
0.210388	F1MC70	F1MC70	394	394
0.196887	F1MC70	F1MC70	394	401
0.168959	F1MC70	F1MC70	394	401
0.129028	F1MC70	F1MC70	394	401
0.147641	E1BMG2	E1BMG2	3783	3907
0.189149	F1N5R7	F1N5R7	2859	2856
0.118202	E1BMG2	E1BMG2	3312	3308
0.166177	F1MKE9	F1MKE9	1123	1119
0.0917323	F1MQ37	F1MQ37	856	860
0.131257	F1MQ37	F1MQ37	856	860
0.195614	F1MC70	F1MC70	567	575
0.231504	F1MC70	F1MC70	567	575
0.168139	E1BMG2	E1BMG2	3312	3308
0.166673	P54281	P54281	53	87
0.124067	P54281	P54281	549	527
0.155755	P04272	P04272	47	81
0.185179	A0A3Q1M057	A0A3Q1M057	781	865
0.178897	A0A3Q1N827	A0A3Q1N827	825	803
0.266322	F1N5R7	F1N5R7	1257	1255
0.224072	F1N5R7	F1N5R7	1257	1255
0.0668344	P04272	P04272	212	204
0.190985	P04272	P04272	245	279
0.152556	A0A3Q1N827	A0A3Q1N827	1976	1968
0.110505	A0A3Q1N827	A0A3Q1N827	1981	1968
0.145844	P54281	P54281	464	681
0.196613	P54281	P54281	464	681
0.24166	E1BMG2	E1BMG2	3301	3308
0.149269	P54281	P54281	464	681
0.19016	P54281	P54281	464	681
0.175298	P54281	P54281	800	790
0.140761	P04272	P04272	157	148
0.125058	P04272	P04272	157	148
0.258287	A0A3Q1MXU7	A0A3Q1MXU7	1864	1801
0.147657	A0A3Q1MXU7	A0A3Q1MXU7	1864	1801
0.151559	P04272	P04272	176	148
0.0973329	P04272	P04272	176	148
0.228942	P54281	P54281	464	681
0.153459	A0A3Q1N827	A0A3Q1N827	825	803
0.160222	A0AAA9T0X5	A0AAA9T0X5	1233	1217
0.167219	A0AAA9T0X5	A0AAA9T0X5	798	790
0.174472	A0A3Q1MFE4	A0A3Q1MFE4	306	299
0.1806	A0A3Q1MFE4	A0A3Q1MFE4	306	299
0.196938	Q3ZCC8	Q3ZCC8	33	115
0.0856169	F1MC70	F1MC70	523	515
0.150461	F1MC70	F1MC70	523	515
0.206776	G3N1C8	G3N1C8	2895	2902
0.327469	E1BLG9	E1BLG9	461	461
0.0934076	A0A3Q1N827	A0A3Q1N827	1953	1962
0.118468	A0AAA9T0X5	A0AAA9T0X5	1233	1217
0.181532	A0AAA9T0X5	A0AAA9T0X5	759	756
0.204828	Q3ZCC8	Q3ZCC8	130	115
0.149487	A0AAA9T0X5	A0AAA9T0X5	759	756
0.185875	A0AAA9T0X5	A0AAA9T0X5	759	756
0.140304	A0A3Q1MFE4	A0A3Q1MFE4	122	102
0.184425	A0AAA9T0X5	A0AAA9T0X5	810	790
0.237658	E1BMG2	E1BMG2	97	11
0.250024	E1BMG2	E1BMG2	97	11
0.225827	A0AAA9T0X5	A0AAA9T0X5	798	790
0.183207	A0AAA9T0X5	A0AAA9T0X5	759	754
0.165267	F1MQ37	F1MQ37	1208	1212
0.122849	F1MC70	F1MC70	401	567
0.205795	A0A3Q1N827	A0A3Q1N827	73	144
0.147259	F1MQ37	F1MQ37	1208	1212
0.228385	A0A3Q1N827	A0A3Q1N827	1473	1546
0.218107	Q95L54	Q95L54	49	18
0.193817	Q3ZCC8	Q3ZCC8	92	85
0.114757	P54281	P54281	713	229
0.147086	P54281	P54281	713	229
0.162233	F1N5R7	F1N5R7	3743	3299
0.153524	E1BMG2	E1BMG2	3834	3837
0.22386	Q95L54	Q95L54	49	18
0.0913414	P54281	P54281	713	229
0.243657	Q95L54	Q95L54	35	18
0.161437	Q95L54	Q95L54	18	292
0.170023	F1MC70	F1MC70	258	250
0.178754	F1MK55	F1MK55	3151	3104
0.125511	A0A3Q1N827	A0A3Q1N827	1067	1057
0.178116	A0A3Q1N827	A0A3Q1N827	990	1022
0.117091	P54281	P54281	111	724
0.116909	P54281	P54281	111	724
0.127373	P54281	P54281	713	229
0.131812	P54281	P54281	111	724
0.269241	Q95L54	Q95L54	14	49
0.233833	Q95L54	Q95L54	14	49
0.063879	F1MQ37	F1MQ37	613	435
0.138877	P04272	P04272	104	206
0.189649	Q95L54	Q95L54	49	292
0.216785	Q95L54	Q95L54	35	69
0.204175	Q95L54	Q95L54	35	69
0.132481	A0A3Q1N827	A0A3Q1N827	214	150
0.258094	A0A3Q1N827	A0A3Q1N827	214	150
0.221107	Q95L54	Q95L54	35	69
0.177444	Q95L54	Q95L54	18	49
0.198083	Q95L54	Q95L54	35	69
0.202677	F1N5R7	F1N5R7	1910	1932
0.217789	Q95L54	Q95L54	35	69
0.232551	Q95L54	Q95L54	35	69
0.242596	Q95L54	Q95L54	35	69
0.0932513	P54281	P54281	53	86
0.144054	P54281	P54281	53	87
0.139974	E1BMG2	E1BMG2	3493	3312
0.138145	E1BMG2	E1BMG2	1114	1127
0.165272	Q95L54	Q95L54	35	69
0.157381	P54281	P54281	111	724
0.186759	Q95L54	Q95L54	49	18
0.150635	A0A3Q1N827	A0A3Q1N827	1473	1486
0.220745	P04272	P04272	157	176
0.130658	P54281	P54281	739	790
0.383443	Q95L54	Q95L54	18	18
0.147728	P54281	P54281	739	790
0.143321	P54281	P54281	739	790
0.175855	E1BMG2	E1BMG2	3547	3258
0.0975612	A0A3Q1N827	A0A3Q1N827	1720	1755
0.198059	Q95L54	Q95L54	18	125
0.224852	P04272	P04272	157	176
0.163507	A0A3Q1M057	A0A3Q1M057	376	299
0.148525	P04272	P04272	47	81
0.226606	F1MK55	F1MK55	3237	3244
0.19811	F1MK55	F1MK55	3237	3244
0.18367	P04272	P04272	47	81
0.209277	P04272	P04272	157	176
0.101651	E1BMG2	E1BMG2	3547	3555
0.0940241	A0A3Q1N827	A0A3Q1N827	825	814
0.138967	P54281	P54281	111	724
0.165501	P04272	P04272	47	81
0.130804	P04272	P04272	157	176
0.129805	A0A3Q1N827	A0A3Q1N827	825	814
0.121815	E1BMG2	E1BMG2	3547	3555
0.117581	A0A3Q1LNB4	A0A3Q1LNB4	3186	1378
0.178803	Q3ZCC8	Q3ZCC8	61	77
0.178577	P04272	P04272	48	81
0.202217	Q3ZCC8	Q3ZCC8	60	85
0.205711	Q3ZCC8	Q3ZCC8	61	85
0.171443	P04272	P04272	157	169
0.245217	P04272	P04272	157	115
0.242057	A0AAA9TBS7	A0AAA9TBS7	72	82
0.220611	A0AAA9TBS7	A0AAA9TBS7	72	82
0.128941	F1MK55	F1MK55	3542	3546
0.190601	A0A3Q1LNB4	A0A3Q1LNB4	1212	1216
0.227684	E1BMG2	E1BMG2	3547	3258
0.153804	P04272	P04272	157	176
0.212637	A0A3Q1N827	A0A3Q1N827	814	1057
0.138043	P04272	P04272	12	302
0.157906	F1MK55	F1MK55	3237	3244
0.122328	E1BMG2	E1BMG2	631	558
0.126231	P04272	P04272	157	176
0.190061	A0A3Q1LNB4	A0A3Q1LNB4	1212	1216
0.13613	F1MK55	F1MK55	3237	3244
0.169152	E1BAY6	E1BAY6	1700	1870
0.12808	Q95L54	Q95L54	35	69
0.171334	Q95L54	Q95L54	18	292
0.175658	Q95L54	Q95L54	35	69
0.143466	F1MKE9	F1MKE9	1244	1248
0.256256	A0AAA9TBS7	A0AAA9TBS7	473	469
0.15178	F1MKE9	F1MKE9	1126	1117
0.156792	Q95L54	Q95L54	18	125
0.171664	Q3ZCC8	Q3ZCC8	115	43
0.151239	Q3ZCC8	Q3ZCC8	130	117
0.184661	Q3ZCC8	Q3ZCC8	60	85
0.175198	Q3ZCC8	Q3ZCC8	60	85
0.250555	A0AAA9TBS7	A0AAA9TBS7	473	469
0.226469	A0AAA9TBS7	A0AAA9TBS7	72	83
0.18177	Q95L54	Q95L54	18	226
0.146307	F1MKE9	F1MKE9	1676	1641
0.10538	A0A3Q1M7D1	A0A3Q1M7D1	3124	3116
0.126609	F1MK55	F1MK55	1564	1700
0.164057	Q3ZCC8	Q3ZCC8	92	43
0.11831	A0A3Q1M9W4	A0A3Q1M9W4	658	665
0.166817	F1MK55	F1MK55	1564	1700
0.197305	Q95L54	Q95L54	76	107
0.126472	A0A3Q1MFE4	A0A3Q1MFE4	286	282
0.152116	Q3ZCC8	Q3ZCC8	130	117
0.184191	Q3ZCC8	Q3ZCC8	130	117
0.189769	Q95L54	Q95L54	76	107
0.188682	Q95L54	Q95L54	35	69
0.181294	Q95L54	Q95L54	35	69
0.130064	F1MK55	F1MK55	1564	1700
0.189129	Q95L54	Q95L54	35	69
0.13679	Q3ZCC8	Q3ZCC8	61	85
0.17771	Q95L54	Q95L54	18	125
0.127247	A0A3Q1MFE4	A0A3Q1MFE4	427	436
0.171541	Q95L54	Q95L54	35	69
0.149987	Q95L54	Q95L54	49	18
0.0835515	F1MK55	F1MK55	3227	3073
0.208061	A0AAA9RTF0	A0AAA9RTF0	140	129
0.137181	A0A3Q1MFE4	A0A3Q1MFE4	321	313
0.169365	Q95L54	Q95L54	16	292
0.128762	A0A3Q1MFE4	A0A3Q1MFE4	321	313
0.100245	A0A3Q1M9W4	A0A3Q1M9W4	879	883
0.208673	A0AAA9TBS7	A0AAA9TBS7	233	72
0.180404	Q3ZCC8	Q3ZCC8	24	117
0.215579	Q95L54	Q95L54	35	69
0.175086	F1N724	F1N724	3489	3317
0.190005	Q3ZCC8	Q3ZCC8	33	40
0.180809	F1MJJ0	F1MJJ0	3613	3662
0.215939	Q95L54	Q95L54	76	107
0.195413	Q95L54	Q95L54	35	69
0.216799	Q95L54	Q95L54	16	49
0.156164	Q3ZCC8	Q3ZCC8	24	115
0.156627	A0A3Q1M057	A0A3Q1M057	1816	1793
0.175888	A0A3Q1MFE4	A0A3Q1MFE4	321	313
0.172807	Q3ZCC8	Q3ZCC8	130	115
0.159634	A0A3Q1M9W4	A0A3Q1M9W4	892	905
0.225418	Q95L54	Q95L54	35	69
0.217742	Q95L54	Q95L54	35	69
0.22572	Q95L54	Q95L54	35	69
0.191296	Q95L54	Q95L54	35	18
0.158156	F1MJJ0	F1MJJ0	3122	3307
0.14142	A0A3Q1M057	A0A3Q1M057	781	865
0.113033	A0A3Q1M9W4	A0A3Q1M9W4	974	980
0.186054	A0AAA9TBS7	A0AAA9TBS7	72	82
0.162059	Q95L54	Q95L54	18	69
0.152535	A0A3Q1M057	A0A3Q1M057	781	865
0.217969	Q95L54	Q95L54	35	69
0.2124	Q95L54	Q95L54	35	69
0.160977	Q95L54	Q95L54	35	69
0.16179	Q95L54	Q95L54	35	18
0.172222	Q95L54	Q95L54	35	18
0.123559	A0A3Q1M9W4	A0A3Q1M9W4	1016	1006
0.140393	F1MJJ0	F1MJJ0	3117	3309
0.159294	A0A3Q1MFE4	A0A3Q1MFE4	321	313
0.21288	A0AAA9RTF0	A0AAA9RTF0	306	62
0.15154	F1MK55	F1MK55	3151	3104
0.209512	Q95L54	Q95L54	35	69
0.172591	E1BAY6	E1BAY6	1700	1870
0.203529	Q95L54	Q95L54	18	61
0.174024	Q3ZCC8	Q3ZCC8	33	115
0.209605	Q95L54	Q95L54	76	107
0.200499	Q95L54	Q95L54	35	69
0.137238	F1MK55	F1MK55	3151	3104
0.137585	A0A3Q1MFE4	A0A3Q1MFE4	321	211
0.175634	A0AAA9RTF0	A0AAA9RTF0	451	382
0.200263	A0AAA9RTF0	A0AAA9RTF0	308	62
0.157483	Q3ZCC8	Q3ZCC8	60	85
0.180214	Q95L54	Q95L54	35	69
0.195692	Q95L54	Q95L54	35	69
0.169992	Q3ZCC8	Q3ZCC8	130	117
0.16713	Q95L54	Q95L54	35	69
0.197759	A0AAA9TBS7	A0AAA9TBS7	359	364
0.136693	Q3ZCC8	Q3ZCC8	60	85
0.280846	E1BLG9	E1BLG9	220	232
0.121786	F1MKE9	F1MKE9	1676	1641
0.168486	Q3ZCC8	Q3ZCC8	115	40
0.157614	Q3ZCC8	Q3ZCC8	33	115
0.115191	F1MKE9	F1MKE9	1126	1119
0.164479	Q95L54	Q95L54	18	61
0.165664	Q3ZCC8	Q3ZCC8	165	144
0.155768	E1BAY6	E1BAY6	677	654
0.286522	E1BLG9	E1BLG9	220	232
0.128854	F1MK55	F1MK55	1478	1486
0.231666	Q95L54	Q95L54	16	292
0.146743	Q95L54	Q95L54	35	69
0.287546	E1BLG9	E1BLG9	461	461
0.170352	Q95L54	Q95L54	35	69
0.146248	Q3ZCC8	Q3ZCC8	117	144
0.324869	E1BLG9	E1BLG9	182	182
0.182749	Q3ZCC8	Q3ZCC8	61	77
0.20586	Q95L54	Q95L54	18	61
0.115338	Q3ZCC8	Q3ZCC8	60	85
0.137235	F1MK55	F1MK55	3151	3104
0.183153	Q95L54	Q95L54	16	49
0.0781806	F1MKE9	F1MKE9	1670	1641
0.172399	Q95L54	Q95L54	16	61
0.211102	A0AAA9RTF0	A0AAA9RTF0	140	126
0.136288	Q3ZCC8	Q3ZCC8	60	85
0.159958	Q95L54	Q95L54	49	18
0.12434	Q3ZCC8	Q3ZCC8	61	77
0.178176	Q95L54	Q95L54	35	69
0.166579	Q95L54	Q95L54	35	69
0.154577	Q95L54	Q95L54	49	18
0.220847	A0AAA9RTF0	A0AAA9RTF0	451	438
0.163706	Q3ZCC8	Q3ZCC8	48	40
0.213337	A0A3Q1MQ34	A0A3Q1MQ34	349	272
0.127969	Q3ZCC8	Q3ZCC8	24	131
0.142216	Q3ZCC8	Q3ZCC8	61	85
0.126413	Q3ZCC8	Q3ZCC8	92	77
0.17975	A0AAA9RTF0	A0AAA9RTF0	147	130
0.164861	Q3ZCC8	Q3ZCC8	115	40
0.16188	Q3ZCC8	Q3ZCC8	115	43
0.127725	Q95L54	Q95L54	49	18
0.202469	Q95L54	Q95L54	35	69
0.162021	F1N724	F1N724	3489	3317
0.120687	Q3ZCC8	Q3ZCC8	115	43
0.248654	A0AAA9TBS7	A0AAA9TBS7	473	469
0.154959	Q95L54	Q95L54	35	69
0.149651	Q95L54	Q95L54	35	69
0.148746	E1BAY6	E1BAY6	1700	1870
0.188822	A0AAA9RTF0	A0AAA9RTF0	152	129
0.204684	Q95L54	Q95L54	18	61
0.15182	Q95L54	Q95L54	18	125
0.156764	Q3ZCC8	Q3ZCC8	33	40
0.171767	A0AAA9RTF0	A0AAA9RTF0	451	382
0.151745	A0A3Q1M057	A0A3Q1M057	376	299
0.176192	A0AAA9RTF0	A0AAA9RTF0	451	382
0.214423	A0AAA9RTF0	A0AAA9RTF0	140	126
0.184785	Q3ZCC8	Q3ZCC8	24	117
0.186434	Q95L54	Q95L54	18	61
0.103554	F1MJJ0	F1MJJ0	3302	3309
0.164754	Q95L54	Q95L54	49	18
0.131598	Q95L54	Q95L54	49	18
0.167042	A0A3Q1M057	A0A3Q1M057	899	876
0.180865	A0AAA9RTF0	A0AAA9RTF0	451	382
0.0902963	F1MJJ0	F1MJJ0	3302	3309
0.155015	Q3ZCC8	Q3ZCC8	92	85
0.141561	Q95L54	Q95L54	49	18
0.174976	A0AAA9RTF0	A0AAA9RTF0	451	438
0.157928	Q95L54	Q95L54	35	69
0.14492	Q95L54	Q95L54	35	69
0.141246	Q95L54	Q95L54	18	125
0.2116	A0AAA9TBS7	A0AAA9TBS7	231	72
0.139953	Q95L54	Q95L54	76	107
0.161467	A0AAA9RTF0	A0AAA9RTF0	366	362
0.193489	Q95L54	Q95L54	16	61
0.153034	Q95L54	Q95L54	35	69
0.202887	Q95L54	Q95L54	76	107
0.199833	Q95L54	Q95L54	14	49
0.257087	E1BLG9	E1BLG9	220	232
0.232419	Q95L54	Q95L54	125	61
0.151031	Q95L54	Q95L54	49	18
0.176192	A0AAA9RTF0	A0AAA9RTF0	451	382
0.177725	Q95L54	Q95L54	16	61
0.11464	Q95L54	Q95L54	49	18
0.286225	E1BLG9	E1BLG9	220	232
0.1437	Q3ZCC8	Q3ZCC8	130	117
0.171043	Q95L54	Q95L54	35	18
0.158807	Q3ZCC8	Q3ZCC8	144	136
0.164723	Q95L54	Q95L54	35	69
0.152862	Q95L54	Q95L54	18	292
0.159781	Q95L54	Q95L54	18	61
0.172011	Q95L54	Q95L54	76	107
0.130615	Q95L54	Q95L54	18	125
0.162593	Q3ZCC8	Q3ZCC8	24	117
0.128442	Q3ZCC8	Q3ZCC8	33	117
0.184914	A0AAA9RTF0	A0AAA9RTF0	451	438
0.14574	A0A3Q1M057	A0A3Q1M057	691	771
0.0601265	A0A3Q1M057	A0A3Q1M057	782	865
0.184764	A0AAA9TBS7	A0AAA9TBS7	231	72
0.216864	A0AAA9RTF0	A0AAA9RTF0	152	126
0.175179	Q95L54	Q95L54	35	69
0.0727863	F1MKE9	F1MKE9	571	636
0.187494	Q95L54	Q95L54	125	61
0.121415	Q3ZCC8	Q3ZCC8	33	115
0.219194	A0AAA9TBS7	A0AAA9TBS7	359	364
0.186434	Q95L54	Q95L54	18	61
0.15426	Q3ZCC8	Q3ZCC8	115	146
0.270237	E1BLG9	E1BLG9	220	232
0.103545	Q95L54	Q95L54	18	125
0.155191	A0AAA9RTF0	A0AAA9RTF0	451	382
0.144529	Q95L54	Q95L54	35	69
0.180864	Q95L54	Q95L54	18	61
0.152013	Q95L54	Q95L54	112	82
0.119206	Q95L54	Q95L54	18	125
0.222357	F6PXG2	F6PXG2	376	133
0.169	A0AAA9RTF0	A0AAA9RTF0	308	62
0.125342	E1BAY6	E1BAY6	2973	2966
0.153529	Q95L54	Q95L54	35	69
0.187494	A0AAA9TBS7	A0AAA9TBS7	359	364
0.135004	Q3ZCC8	Q3ZCC8	48	146
0.177127	Q95L54	Q95L54	18	61
0.153307	Q95L54	Q95L54	35	69
0.203111	A0AAA9RTF0	A0AAA9RTF0	140	129
0.191417	Q95L54	Q95L54	18	61
0.147705	Q95L54	Q95L54	76	107
0.14278	Q3ZCC8	Q3ZCC8	92	43
0.220616	A0AAA9TBS7	A0AAA9TBS7	133	125
0.181976	E1BCG0	E1BCG0	271	172
0.146833	Q3ZCC8	Q3ZCC8	106	43
0.136192	Q95L54	Q95L54	49	18
0.0866051	F1MKE9	F1MKE9	1244	1248
0.160622	Q95L54	Q95L54	125	61
0.144415	Q95L54	Q95L54	49	18
0.0933612	Q3ZCC8	Q3ZCC8	60	85
0.162091	Q95L54	Q95L54	18	292
0.310406	F1N650	F1N650	128	166
0.132296	Q95L54	Q95L54	35	69
0.17405	Q95L54	Q95L54	16	61
0.104691	Q95L54	Q95L54	35	69
0.132268	Q3ZCC8	Q3ZCC8	48	40
0.173695	Q95L54	Q95L54	133	61
0.138805	A0AAA9TBS7	A0AAA9TBS7	232	72
0.167867	A0AAA9RTF0	A0AAA9RTF0	173	130
0.149862	Q95L54	Q95L54	35	69
0.165838	Q95L54	Q95L54	18	61
0.17352	Q95L54	Q95L54	18	64
0.159046	Q95L54	Q95L54	35	69
0.0929166	Q3ZCC8	Q3ZCC8	48	117
0.287126	Q32LG3	Q32LG3	215	307
0.17957	Q95L54	Q95L54	35	69
0.124535	Q95L54	Q95L54	49	18
0.159436	Q95L54	Q95L54	18	61
0.147237	Q95L54	Q95L54	133	61
0.187506	Q95L54	Q95L54	49	61
0.249064	E1BLG9	E1BLG9	220	232
0.186434	Q95L54	Q95L54	18	61
0.154287	Q95L54	Q95L54	18	64
0.165743	Q95L54	Q95L54	16	61
0.156174	Q95L54	Q95L54	76	107
0.0946859	Q95L54	Q95L54	35	69
0.179857	Q95L54	Q95L54	125	61
0.179519	Q95L54	Q95L54	35	69
0.15511	Q95L54	Q95L54	18	61
0.221504	F6PXG2	F6PXG2	376	133
0.166853	Q95L54	Q95L54	16	61
0.131609	A0A3Q1M057	A0A3Q1M057	994	975
0.16648	Q95L54	Q95L54	16	61
0.2485	E1BLG9	E1BLG9	220	232
0.299312	E1BLG9	E1BLG9	182	182
0.16694	Q95L54	Q95L54	112	82
0.149933	Q95L54	Q95L54	18	61
0.17686	A0AAA9RTF0	A0AAA9RTF0	140	129
0.214713	A0A3Q1LVC7	A0A3Q1LVC7	273	232
0.108301	Q3ZCC8	Q3ZCC8	106	43
0.186159	Q95L54	Q95L54	125	61
0.1735	Q95L54	Q95L54	125	61
0.109862	Q3ZCC8	Q3ZCC8	117	43
0.218872	F6PXG2	F6PXG2	376	133
0.0827928	A0A3Q1M057	A0A3Q1M057	994	975
0.181101	F1N724	F1N724	3296	3496
0.204515	F6PXG2	F6PXG2	376	133
0.0888974	Q95L54	Q95L54	18	69
0.118267	Q95L54	Q95L54	16	49
0.213687	A0AAA9TBS7	A0AAA9TBS7	156	196
0.20728	A0AAA9TBS7	A0AAA9TBS7	473	469
0.0725562	Q3ZCC8	Q3ZCC8	24	130
0.106203	Q3ZCC8	Q3ZCC8	24	114
0.260052	E1BLG9	E1BLG9	220	232
0.145824	Q95L54	Q95L54	35	18
0.126801	Q95L54	Q95L54	76	107
0.190103	A0AAA9RTF0	A0AAA9RTF0	453	382
0.157815	Q95L54	Q95L54	125	61
0.261837	E1BLG9	E1BLG9	220	232
0.205914	A0AAA9TBS7	A0AAA9TBS7	473	469
0.127228	Q95L54	Q95L54	49	61
0.133619	Q95L54	Q95L54	35	69
0.204085	A0AAA9RTF0	A0AAA9RTF0	140	126
0.143299	Q95L54	Q95L54	112	82
0.184167	E1BCG0	E1BCG0	271	172
0.132171	Q95L54	Q95L54	16	49
0.0809097	Q3ZCC8	Q3ZCC8	130	43
0.199235	A0AAA9SP57	A0AAA9SP57	620	565
0.0970376	Q95L54	Q95L54	49	18
0.202274	F6PXG2	F6PXG2	376	133
0.153093	Q95L54	Q95L54	18	61
0.193824	A0A3Q1LVC7	A0A3Q1LVC7	273	232
0.1304	Q95L54	Q95L54	35	69
0.119247	Q95L54	Q95L54	35	69
0.257695	E1BLG9	E1BLG9	220	232
0.135109	Q95L54	Q95L54	112	82
0.175801	A0AAA9TBS7	A0AAA9TBS7	481	125
0.255884	E1BLG9	E1BLG9	220	232
0.173018	Q95L54	Q95L54	125	61
0.194356	F6PXG2	F6PXG2	376	133
0.172672	A0AAA9RTF0	A0AAA9RTF0	195	218
0.103424	A0A3Q1M057	A0A3Q1M057	896	876
0.0827628	Q95L54	Q95L54	49	18
0.141735	Q95L54	Q95L54	16	61
0.113865	Q95L54	Q95L54	35	18
0.30258	E1BLG9	E1BLG9	182	182
0.145569	Q95L54	Q95L54	18	61
0.278717	E1BLG9	E1BLG9	220	232
0.170364	A0AAA9RTF0	A0AAA9RTF0	140	126
0.280676	E1BLG9	E1BLG9	182	182
0.168533	A0AAA9RTF0	A0AAA9RTF0	451	438
0.119866	Q95L54	Q95L54	14	49
0.222933	A0A3Q1MIB0	A0A3Q1MIB0	1230	1088
0.0741775	Q3ZCC8	Q3ZCC8	33	115
0.11735	Q95L54	Q95L54	18	125
0.182573	Q95L54	Q95L54	16	49
0.285902	F1N650	F1N650	128	166
0.126951	Q95L54	Q95L54	18	64
0.116518	Q95L54	Q95L54	18	125
0.156646	Q95L54	Q95L54	18	61
0.0971943	Q95L54	Q95L54	49	292
0.22678	A0A3Q1LVC7	A0A3Q1LVC7	273	228
0.167228	Q95L54	Q95L54	16	61
0.131259	Q95L54	Q95L54	112	18
0.103905	Q95L54	Q95L54	49	18
0.152804	Q95L54	Q95L54	16	61
0.176243	A0A3Q1MQ34	A0A3Q1MQ34	1449	1425
0.249102	E1BLG9	E1BLG9	461	461
0.0636068	E1BAY6	E1BAY6	2950	3145
0.180303	A0AAA9TBS7	A0AAA9TBS7	473	469
0.159732	Q95L54	Q95L54	16	49
0.156102	Q95L54	Q95L54	125	61
0.146924	Q95L54	Q95L54	16	61
0.156102	Q95L54	Q95L54	125	61
0.130459	Q95L54	Q95L54	76	107
0.152735	E1BLG9	E1BLG9	486	461
0.290538	F1N650	F1N650	128	166
0.130041	Q95L54	Q95L54	35	69
0.170173	A0AAA9TBS7	A0AAA9TBS7	231	72
0.143929	Q95L54	Q95L54	16	61
0.132638	Q95L54	Q95L54	35	69
0.109719	Q95L54	Q95L54	18	64
0.246163	A0A3Q1LVC7	A0A3Q1LVC7	273	232
0.105686	Q95L54	Q95L54	35	69
0.241504	A0AAA9RTF0	A0AAA9RTF0	295	288
0.177004	A0A3Q1MQ34	A0A3Q1MQ34	349	272
0.130203	Q95L54	Q95L54	18	61
0.0878842	Q3ZCC8	Q3ZCC8	165	144
0.239329	E1BLG9	E1BLG9	220	232
0.491766	P79105	P79105	83	83
0.147061	Q95L54	Q95L54	35	69
0.117061	Q95L54	Q95L54	18	226
0.154142	A0AAA9RTF0	A0AAA9RTF0	147	126
0.173714	A0AAA9TBS7	A0AAA9TBS7	227	72
0.10283	Q95L54	Q95L54	18	69
0.126347	Q95L54	Q95L54	16	49
0.103401	Q95L54	Q95L54	112	82
0.129992	Q95L54	Q95L54	35	69
0.125113	A0AAA9TBS7	A0AAA9TBS7	58	75
0.138082	Q95L54	Q95L54	112	82
0.124645	Q95L54	Q95L54	18	61
0.121482	Q95L54	Q95L54	49	61
0.193197	E1BCG0	E1BCG0	271	186
0.150496	Q95L54	Q95L54	16	61
0.138054	Q95L54	Q95L54	125	61
0.180573	P80724	P80724	150	141
0.140197	Q95L54	Q95L54	14	49
0.181327	A0AAA9RTF0	A0AAA9RTF0	451	457
0.165001	A0AAA9RTF0	A0AAA9RTF0	451	438
0.108101	Q95L54	Q95L54	35	69
0.233508	E1BLG9	E1BLG9	220	232
0.160672	A0AAA9RTF0	A0AAA9RTF0	453	382
0.184927	A0AAA9SP57	A0AAA9SP57	620	565
0.106686	Q95L54	Q95L54	35	69
0.136558	A0AAA9RTF0	A0AAA9RTF0	451	382
0.0869467	Q95L54	Q95L54	18	76
0.11384	Q95L54	Q95L54	18	69
0.214672	E1BDX8	E1BDX8	3799	3505
0.14007	Q95L54	Q95L54	125	61
0.109763	Q95L54	Q95L54	49	18
0.179252	A0AAA9TBS7	A0AAA9TBS7	473	469
0.237951	E1BLG9	E1BLG9	461	461
0.264887	F1N650	F1N650	128	166
0.130398	Q95L54	Q95L54	18	61
0.157959	A0A3Q1MQ34	A0A3Q1MQ34	1448	1425
0.121144	Q95L54	Q95L54	18	49
0.119973	F1N724	F1N724	3489	3496
0.154754	Q95L54	Q95L54	35	69
0.126688	Q95L54	Q95L54	125	61
0.0896746	Q95L54	Q95L54	35	69
0.0931177	Q95L54	Q95L54	35	69
0.225281	A7MBH5	A7MBH5	515	463
0.16151	A0AAA9RTF0	A0AAA9RTF0	147	130
0.0947164	F1N724	F1N724	3489	3317
0.114319	Q95L54	Q95L54	35	69
0.204678	E1BLG9	E1BLG9	220	232
0.116554	Q95L54	Q95L54	18	61
0.190063	A0A3Q1MQ34	A0A3Q1MQ34	1339	1416
0.217218	A0A3Q1LVC7	A0A3Q1LVC7	452	446
0.190428	E1BLG9	E1BLG9	220	232
0.195159	A0AAA9RTF0	A0AAA9RTF0	140	126
0.0987907	Q95L54	Q95L54	49	18
0.436301	A0AAA9SER9	A0AAA9SER9	138	138
0.0969158	A0AAA9RTF0	A0AAA9RTF0	451	382
0.238014	A0A3Q1LVC7	A0A3Q1LVC7	452	446
0.11924	Q95L54	Q95L54	16	49
0.161173	A0AAA9RTF0	A0AAA9RTF0	451	457
0.0948262	Q95L54	Q95L54	49	18
0.212488	E1BLG9	E1BLG9	220	232
0.105592	Q95L54	Q95L54	35	69
0.0898446	A0AAA9RTF0	A0AAA9RTF0	366	362
0.128572	Q95L54	Q95L54	35	69
0.142789	A0A3Q1MQ34	A0A3Q1MQ34	349	272
0.110258	Q95L54	Q95L54	35	69
0.123977	Q95L54	Q95L54	35	69
0.175359	F6PXG2	F6PXG2	376	133
0.452543	P79105	P79105	83	83
0.248702	A0A3Q1M6K6	A0A3Q1M6K6	27	46
0.155191	A0AAA9RTF0	A0AAA9RTF0	451	382
0.140463	A0AAA9RTF0	A0AAA9RTF0	147	130
0.12324	A0AAA9RTF0	A0AAA9RTF0	451	382
0.262732	Q32LG3	Q32LG3	215	307
0.151503	A0AAA9RTF0	A0AAA9RTF0	453	382
0.0924748	A0AAA9TBS7	A0AAA9TBS7	233	70
0.122623	Q95L54	Q95L54	133	61
0.183394	A0AAA9TBS7	A0AAA9TBS7	396	196
0.227476	A0A3Q1LVC7	A0A3Q1LVC7	273	416
0.163774	A0A3Q1MIB0	A0A3Q1MIB0	1230	1088
0.165157	A0A3Q1MQ34	A0A3Q1MQ34	1449	1425
0.173011	F1N724	F1N724	3303	3496
0.262772	A0A3Q1M6K6	A0A3Q1M6K6	27	46
0.106948	A0AAA9TBS7	A0AAA9TBS7	58	75
0.173645	A0AAA9TBS7	A0AAA9TBS7	473	469
0.17711	A0A3Q1LVC7	A0A3Q1LVC7	273	232
0.200746	A0A3Q1MIB0	A0A3Q1MIB0	953	959
0.154812	A0AAA9SP57	A0AAA9SP57	618	565
0.137418	A0AAA9TBS7	A0AAA9TBS7	359	364
0.146472	A0AAA9RTF0	A0AAA9RTF0	147	126
0.128572	Q95L54	Q95L54	35	69
0.147166	F1N724	F1N724	3303	3496
0.12273	A0AAA9RTF0	A0AAA9RTF0	147	126
0.0916035	Q95L54	Q95L54	18	61
0.153051	A0AAA9TBS7	A0AAA9TBS7	473	469
0.184638	A0A3Q1LVC7	A0A3Q1LVC7	449	446
0.0970226	Q95L54	Q95L54	35	69
0.136877	A0AAA9RTF0	A0AAA9RTF0	451	382
0.193443	A0A3Q1LVC7	A0A3Q1LVC7	273	232
0.13061	A0AAA9RTF0	A0AAA9RTF0	453	382
0.138451	A0AAA9RTF0	A0AAA9RTF0	147	129
0.133359	A0AAA9RTF0	A0AAA9RTF0	195	218
0.161444	A0AAA9RTF0	A0AAA9RTF0	296	332
0.0680232	Q95L54	Q95L54	18	69
0.16386	A0A3Q1MQ34	A0A3Q1MQ34	1448	1425
0.215589	A7MBH5	A7MBH5	515	463
0.124766	A0AAA9RTF0	A0AAA9RTF0	147	129
0.126994	A0AAA9TBS7	A0AAA9TBS7	473	469
0.146317	F1N724	F1N724	3489	3496
0.164162	A0A3Q1MIB0	A0A3Q1MIB0	1230	1088
0.221148	F6PXG2	F6PXG2	193	200
0.25242	A0A3Q1M6K6	A0A3Q1M6K6	27	46
0.251324	E1BLG9	E1BLG9	220	232
0.094785	Q95L54	Q95L54	76	107
0.085763	Q95L54	Q95L54	16	49
0.240029	F6PXG2	F6PXG2	193	200
0.14191	A0AAA9RTF0	A0AAA9RTF0	451	382
0.145272	F1N724	F1N724	3905	4063
0.167938	A0AAA9RTF0	A0AAA9RTF0	453	457
0.151475	F1N724	F1N724	3303	3496
0.142997	A0A3Q1MQ34	A0A3Q1MQ34	1780	1757
0.176417	A0A3Q1MQ34	A0A3Q1MQ34	349	272
0.176043	A0AAA9TBS7	A0AAA9TBS7	75	87
0.0888976	Q95L54	Q95L54	35	18
0.149826	A0AAA9RTF0	A0AAA9RTF0	347	289
0.16939	A0A3Q1MQ34	A0A3Q1MQ34	349	272
0.211274	A0A3Q1MQ34	A0A3Q1MQ34	1339	1416
0.0784531	Q95L54	Q95L54	76	107
0.420118	P79105	P79105	83	83
0.157042	A0A3Q1MQ34	A0A3Q1MQ34	1448	1425
0.0844508	Q95L54	Q95L54	76	107
0.143927	A0AAA9TBS7	A0AAA9TBS7	481	125
0.224035	A0A3Q1LVC7	A0A3Q1LVC7	452	446
0.131014	A0AAA9RTF0	A0AAA9RTF0	147	129
0.0882324	A0AAA9TBS7	A0AAA9TBS7	58	75
0.194291	E1BCG0	E1BCG0	271	186
0.241759	E1BLG9	E1BLG9	182	182
0.215147	A0A3Q1LVC7	A0A3Q1LVC7	452	446
0.146547	A0A3Q1MQ34	A0A3Q1MQ34	1449	1425
0.112152	A0AAA9TBS7	A0AAA9TBS7	473	469
0.148864	A0AAA9RTF0	A0AAA9RTF0	308	62
0.415837	P79105	P79105	83	83
0.440656	P79105	P79105	83	83
0.114253	A0AAA9TBS7	A0AAA9TBS7	58	75
0.378646	P79105	P79105	49	49
0.124075	A0AAA9RTF0	A0AAA9RTF0	451	438
0.227848	A0A3Q1LVC7	A0A3Q1LVC7	452	446
0.112071	F1N724	F1N724	3489	3496
0.409194	A0AAA9SER9	A0AAA9SER9	138	138
0.0786785	Q95L54	Q95L54	18	61
0.110992	F1N724	F1N724	3489	3496
0.142617	A0AAA9TBS7	A0AAA9TBS7	231	72
0.145697	A0AAA9RTF0	A0AAA9RTF0	147	126
0.225045	A0A3Q1LVC7	A0A3Q1LVC7	273	228
0.264815	P79105	P79105	56	49
0.159532	A0AAA9RTF0	A0AAA9RTF0	147	129
0.116534	A0AAA9RTF0	A0AAA9RTF0	451	382
0.118461	A0AAA9TBS7	A0AAA9TBS7	58	75
0.208126	E1BCG0	E1BCG0	271	161
0.156148	A0A3Q1LVC7	A0A3Q1LVC7	273	232
0.0661992	Q95L54	Q95L54	49	18
0.421272	P79105	P79105	49	49
0.401059	P79105	P79105	49	49
0.283308	P79105	P79105	56	49
0.219279	F1N650	F1N650	29	70
0.185155	A0A3Q1LVC7	A0A3Q1LVC7	449	446
0.0975078	A0AAA9RTF0	A0AAA9RTF0	451	382
0.428235	P79105	P79105	83	83
0.397151	P79105	P79105	49	49
0.109903	A0AAA9TBS7	A0AAA9TBS7	58	75
0.14471	A0AAA9TBS7	A0AAA9TBS7	473	469
0.275975	F1N650	F1N650	128	166
0.202772	A0A3Q1LVC7	A0A3Q1LVC7	273	228
0.428903	P79105	P79105	83	83
0.36359	P79105	P79105	49	49
0.129215	A0A3Q1MQ34	A0A3Q1MQ34	1780	1757
0.191024	A0A3Q1LVC7	A0A3Q1LVC7	449	446
0.196483	E1BDX8	E1BDX8	3799	3505
0.150448	A0A3Q1MIB0	A0A3Q1MIB0	1465	1458
0.40995	P79105	P79105	83	83
0.220678	A0A3Q1LVC7	A0A3Q1LVC7	452	446
0.0978057	Q95L54	Q95L54	35	69
0.273595	F1N650	F1N650	128	166
0.152737	E1BLG9	E1BLG9	220	232
0.17959	F6PXG2	F6PXG2	376	133
0.261428	F1N650	F1N650	29	70
0.327821	P79105	P79105	49	83
0.389246	P79105	P79105	49	49
0.147396	A0A3Q1LVC7	A0A3Q1LVC7	273	232
0.162279	A0A3Q1MIB0	A0A3Q1MIB0	1230	1088
0.130886	F1N724	F1N724	3489	3496
0.101188	A0AAA9RTF0	A0AAA9RTF0	451	382
0.0933041	A0AAA9TBS7	A0AAA9TBS7	58	75
0.210632	Q95M18	Q95M18	671	547
0.329771	P79105	P79105	49	83
0.104802	A0AAA9TBS7	A0AAA9TBS7	58	75
0.213396	A0A3Q1MIB0	A0A3Q1MIB0	953	959
0.208103	A0A3Q1MIB0	A0A3Q1MIB0	953	959
0.122506	F1N724	F1N724	3489	3496
0.281101	F1N650	F1N650	185	166
0.187192	A0A3Q1LVC7	A0A3Q1LVC7	452	446
0.309971	P79105	P79105	49	83
0.298689	P79105	P79105	49	83
0.0978023	A0AAA9RTF0	A0AAA9RTF0	140	126
0.26896	P79105	P79105	56	49
0.2294	Q95M18	Q95M18	663	547
0.322276	P79105	P79105	49	83
0.407427	P79105	P79105	83	83
0.41834	P79105	P79105	83	83
0.14092	A0AAA9RTF0	A0AAA9RTF0	147	129
0.135951	A0AAA9RTF0	A0AAA9RTF0	451	438
0.0894028	Q95L54	Q95L54	49	18
0.229615	A0A3Q1M6K6	A0A3Q1M6K6	27	46
0.0900422	A0AAA9TBS7	A0AAA9TBS7	473	469
0.308375	P79105	P79105	49	83
0.145198	A0A3Q1LVC7	A0A3Q1LVC7	273	232
0.299929	P79105	P79105	49	83
0.265755	P79105	P79105	3	49
0.319556	P79105	P79105	49	83
0.361304	P79105	P79105	49	49
0.356847	P79105	P79105	49	49
0.431818	P79105	P79105	83	83
0.157644	E1BLG9	E1BLG9	461	461
0.397245	A0AAA9SER9	A0AAA9SER9	138	138
0.324895	P79105	P79105	49	83
0.391414	P79105	P79105	83	83
0.17073	A0A3Q1LVC7	A0A3Q1LVC7	452	463
0.153943	A0A3Q1LVC7	A0A3Q1LVC7	449	446
0.404223	P79105	P79105	83	83
0.182781	A0A3Q1LVC7	A0A3Q1LVC7	449	446
0.236923	A0AAA9T1P2	A0AAA9T1P2	42	36
0.243699	F1N650	F1N650	128	166
0.0918513	F1N724	F1N724	3799	3249
0.235737	A0AAA9T1P2	A0AAA9T1P2	42	36
0.398083	P79105	P79105	83	83
0.258599	A0AAA9T4H8	A0AAA9T4H8	177	204
0.204152	F6PXG2	F6PXG2	486	502
0.0992707	A0AAA9RTF0	A0AAA9RTF0	451	438
0.123856	A0AAA9RTF0	A0AAA9RTF0	147	126
0.205746	E1BDX8	E1BDX8	3799	3505
0.323309	P79105	P79105	49	83
[truncated: 30,817 more rows]

## Sheet: xisearch
Score	Protein1	Protein2	AbsPos1	AbsPos2
89.469	A0A452DJ66	Q2KJD0	93	324
60.197	A0AAF6ZCW1	P02070	116	119
55.423	E1B9I5	A5PK71	88	49
54.84	Q2KIU7	F1MNH2	118	162
52.394	Q5E9F7	Q5E9B5	19	51
48.334	A0A452DJ66	A5PK71	93	49
47.806	Q32LN4	A0A3Q1LQR2	265	370
47.362	A0AAF6ZCW1	P02070	17	119
42.808	A0AAF6ZCW1	P02070	41	1
41.173	E1BKH1	A0A3Q1LQR2	222	370
41.051	A0AAA9T5N2	Q3T165	262	202
40.14	P05632	P05631	37	55
39.746	A0A3Q1LQR2	Q3MHM5	370	58
39.033	A0AAA9T5N2	Q3T165	216	202
38.859	Q5E9B5	Q3SYV4	62	287
38.774	P60712	A0A3Q1LPZ4	113	257
38.753	A0AAA9SR16	E1BGG1	72	224
38.74	A0A3Q1LQR2	E1BKF9	370	240
38.312	Q2T9V2	F1N0Q0	296	487
37.162	F6RJC2	Q2TA11	35	81
35.955	P60712	P61157	113	42
35.923	E1B836	Q3SZT6	63	116
35.787	A0A3Q1LU45	A0AAA9S0P0	124	326
35.608	A0A3Q1LQR2	A0AAA9SKC9	370	117
35.595	Q2TBV3	F1MWR3	31	139
35.319	Q32KY1	F1MYR3	241	203
34.968	F6RS05	A0AAA9SIR5	264	268
34.433	A0AAF6YL38	Q3MHM5	196	58
34.19	E1B8W3	A5PK42	1040	160
34.063	E1BMG2	Q32KS2	732	479
33.998	A0AAA9S8T4	A0A3Q1LQR2	161	370
33.292	E1BDU2	A0A452DJ80	101	43
33.231	P60712	Q2KJH4	113	104
32.756	A0AAA9SR16	E1BGG1	72	243
31.924	E1BKH1	A0A3Q1LQR2	418	370
31.697	Q5E963	Q148J6	69	44
31.462	Q5E9B5	P35526	329	272
31.458	___AMBIGUOUS___	A0AAA9U0D2	10	320
31.396	A0A3Q1LQR2	A0AAA9SKC9	370	154
31.377	A0AAF6ZGV0	A8QW39	135	116
31.319	A0A3Q1N4Z7	P00429	146	10
31.146	A0A452DJ66	Q3MHM5	93	58
30.963	P05632	P01096	44	64
30.95	A0A3Q1M7D1	P60712	313	113
30.381	F6RS05	A0AAA9SIR5	545	547
29.943	A0A3Q1MG30	Q5EAD8	580	143
29.91	G3N1C8	A0AAA9U1M6	462	322
29.831	Q32LN4	A0A3Q1LQR2	376	370
29.525	F1N7G5	A0A3Q1LQR2	290	370
29.494	F6RS05	A0AAA9SIR5	329	338
29.284	P13620	P03929	25	46
29.164	A0AAA9SSG4	A7MBH5	299	363
29.077	A0AAF6DMI6	A2VE45	309	642
29.016	A0A452DIW4	A0AAA9TSF1	234	170
29.011	F1N1E1	A0A3Q1LQR2	371	370
28.994	A0AAA9RSV0	P00129	83	96
28.923	Q5E9B5	Q3SYV4	51	395
28.857	Q3SZI4	P62261	11	78
28.837	A0A3Q1LL62	P60712	337	113
28.724	E1BAJ3	G5E519	1057	795
28.591	A0A3Q1LQR2	Q2KJD0	370	252
28.531	F1MGU7	P02672	108	122
28.347	Q3ZBH8	A0AAA9T607	30	202
28.262	E1BLX1	A0AAF6DMI6	430	127
28.242	A0A452DJ66	A0AAF6ZG10	93	243
28.162	E1BMG2	A5PK42	534	160
28.096	A0A3Q1LM43	Q32KY3	197	153
27.977	A0A3Q1LJD6	F6S0F4	129	162
27.902	P82908	F1N206	17	445
27.79	E1BGG1	Q2KIU7	286	182
27.723	P60712	A0A3Q1LPZ4	113	242
27.677	P60712	Q3MHR7	113	186
27.616	Q148J6	Q3SYX9	44	67
27.597	F1MJU0	E1BMD1	1419	1208
27.435	A0A3Q1LQR2	F6RJC2	370	259
27.391	Q5E9B5	Q58CQ2	62	308
27.17	F6RS05	A0AAA9SIR5	366	374
27.149	Q5E9B5	E1BN01	51	178
27.13	G3N1C8	Q5E9B5	478	62
27.058	Q17QP0	A0A3Q1MKC2	98	57
26.908	P60712	Q5E9B5	113	69
26.831	E1BKH1	A0A3Q1LQR2	22	370
26.554	Q05752	F1MS25	93	58
26.356	A0AAA9S0P0	A5PK71	163	90
26.315	A0A3Q1LM43	Q32KY3	197	168
26.314	Q8HXG5	P34942	46	110
26.304	A8E4N3	Q2KIU7	519	161
26.196	A0AAA9S0P0	A0AAA9RZQ2	326	261
26.102	A0AAA9SSG4	A7MBH5	205	76
26.063	A0AAA9S8T4	A0A3Q1LQR2	269	370
26.038	Q2T9Q6	A6H782	403	137
26.021	A0AAA9S8T4	A0A3Q1LQR2	225	370
25.908	Q5E9B5	Q3SZK8	51	50
25.888	F1N1E1	A6H782	371	137
25.806	A0A3Q1LQR2	Q32KY3	370	238
25.777	Q3SYU2	Q3T057	512	75
25.77	Q3T171	Q2TBQ5	35	150
25.558	A0A3Q1LQR2	A0AAA9SKC9	370	159
25.532	F1MJU0	E1BMD1	1664	1486
25.338	A0AAA9S0W0	P00430	67	17
25.12	F1N1E1	A0AAA9S0P0	371	326
25.11	Q32LN4	A0A3Q1LQR2	133	370
25.095	P05786	A5A6M9	124	112
25.04	F1MWN8	A0A3Q1MCL2	395	425
24.949	Q3SYU2	Q3T057	512	113
24.831	A0AAA9SSG4	A7MBH5	226	97
24.608	A0A3Q1LQR2	A0AAA9SKC9	370	87
24.592	P05631	P01096	154	64
24.575	Q32LG3	A0A3Q1LWN4	301	113
24.473	A0A452DJ66	Q3MHM5	333	58
24.469	A0A3Q1LVC7	A0AAA9TIS4	446	357
24.411	A0A3Q1N4Z7	P00429	139	10
24.293	A0AAA9SR16	E1BGG1	72	223
24.253	A0AAA9T5N2	Q3T165	89	128
24.246	A0AAA9S7V3	Q8HXG5	138	42
24.227	Q3T0X6	Q32PD5	60	143
24.114	A0A3Q1LJD6	F6S0F4	215	162
24.047	A0AAA9SSG4	A5PK42	133	117
23.978	A0A3Q1N4Z7	P00429	114	85
23.733	Q8HXG5	P34942	42	110
23.63	E1BMG2	A0A3Q1LH42	3474	169
23.612	P79105	Q5E9B5	49	51
23.611	P62157	P61285	95	36
23.564	Q5E9B5	F1MRU4	62	192
23.453	F1MLB8	P00829	161	350
23.366	A0AAA9TAU2	A0AAA9RSV0	85	14
23.285	A0AAA9S8T4	Q32P67	216	83
23.106	E1BKH1	Q3MHM5	306	58
23.099	A0AAA9S7V3	Q8HXG5	138	41
23.082	A0AAA9S0P0	Q2KJD0	326	252
23.039	A0A3Q1LQR2	A0A3Q1MRF5	370	275
23.007	Q32LN4	Q3MHM5	502	58
22.995	E1B8W3	A0AAA9RW22	973	780
22.874	F1MGU7	P02672	99	122
22.774	A0A3Q1LM43	Q32KY3	20	138
22.711	P05786	A5A6P4	124	122
22.711	A0AAA9S0P0	A0AAA9RZQ2	326	258
22.692	Q05752	A0AAF6YTI0	80	31
22.691	A0A3Q1LQR2	A0AAA9TSR1	370	714
22.686	A0AAA9S8T4	A0A3Q1LQR2	490	370
22.663	P79105	A0AAA9U1W7	83	35
22.605	A4FUZ0	A5A6M9	137	112
22.579	A0A3Q1LQR2	A0AAA9SKC9	370	97
22.557	F1MQ37	A4IF97	833	167
22.556	Q5E9B5	A0A3Q1LJG3	329	485
22.519	A0AAA9S6I8	A6H782	168	394
22.504	A0AAA9TEL5	Q3ZCH0	312	206
22.402	A0A452DIM4	A6QPC4	261	436
22.391	___AMBIGUOUS___	A0AAA9U0D2	1	402
22.247	Q5E9B5	A0AAA9SM57	62	602
22.211	Q3SZI4	P62261	11	69
22.191	A6QLG5	A2VE06	155	259
22.142	P04264	P35527	366	336
22.071	F6RS05	A0AAA9SIR5	501	497
22.067	F1MK55	A0A3Q1LNB4	236	360
22.043	F1MWN8	A0A3Q1MCL2	395	422
21.928	A0A3Q1LM43	F6S0F4	197	162
21.84	E1B8W3	A5PK42	1040	182
21.829	A0A3Q1LQR2	A0AAA9SKC9	370	450
21.822	Q8HXG5	A0A3Q1MQG7	46	53
21.808	Q3SZI4	P62261	11	73
21.729	Q5E9B5	E1BDU8	329	273
21.669	P46193	Q862H7	29	33
21.613	A6H769	A0AAA9SL48	160	192
21.557	Q2TA38	A6H782	195	384
21.554	Q3T108	Q3T0T1	201	233
21.468	A0AAA9SSG4	A0AAA9S0P0	153	326
21.423	Q1RMR3	Q5E9B5	70	51
21.412	P79105	Q5E9B5	49	329
21.411	Q32LG3	A0A3Q1LWN4	307	113
21.398	A0AAA9S0P0	Q2KJD0	326	324
21.388	A0AAA9S0P0	Q1JPL0	163	50
21.283	A0AAA9T8S3	F1MKE9	820	1518
21.277	Q32LI7	A0AAF6ZGV0	227	440
21.254	A0A452DJ91	Q32LG3	178	239
21.244	Q5E9B5	Q56JV6	327	136
21.189	A0AAA9S0P0	F1MMV1	326	372
21.13	F1MGU7	P02672	107	122
21.109	F1MJU0	E1BAJ3	1760	644
21.086	A0AAA9SHS4	F1MSJ1	432	64
21.039	E1BLG9	F1MP58	461	268
21.022	A0AAA9S0P0	A0AAA9RW19	163	15
21.007	A0A3Q1LQR2	Q0III6	370	233
21.004	Q05752	P23709	93	58
20.882	Q5E9B5	A0A3Q1MIS1	62	280
20.866	F1MF33	A0AAF6YYD2	29	159
20.848	P46193	Q862H7	29	55
20.843	A0AAA9S6I8	A6H782	239	384
20.8	Q3MHR7	P61157	275	42
20.788	Q76LV2	A0A3Q1M9W2	238	11
20.695	Q5E9B5	A0A452DIT4	62	292
20.686	Q3SZI4	A7Z057	11	69
20.68	E1BMG2	Q32KS2	485	690
20.671	A0A3Q1LQR2	A0AAA9SKC9	370	60
20.648	F1MMP2	G5E519	1152	469
20.616	F1MMP2	A0AAA9T1V3	921	618
20.592	F1N1E1	A0A3Q1LQR2	130	370
20.556	F1N169	P02070	33	119
20.552	F1MLB8	P13620	498	25
20.494	Q32LN4	A5PK71	58	203
20.45	A0AAA9S0P0	A0AAA9SKC9	60	450
20.421	F1MJU0	E1BMD1	1279	868
20.41	F1N270	G3MX78	213	167
20.399	P63103	Q3SZI4	85	9
20.317	F1MLB8	P00829	531	485
20.313	Q3MHR7	A7MB62	295	46
20.311	Q5E9B5	P04272	62	49
20.303	A0A3Q1LM43	Q32KY3	20	261
20.111	A0AAA9S8T4	A0A3Q1LQR2	442	370
20.078	A0AAA9S6L2	P03929	190	46
20.075	Q8MJ05	G3MX78	36	100
20.07	Q32LG3	A0A3Q1LWN4	301	136
20.051	E1BB04	A6QPC4	470	499
20.037	A0AAA9TIX0	A0AAF6YVW8	326	59
19.963	A0AAA9T5N2	Q3T165	218	208
19.927	F1MI43	F1MSL8	82	328
19.894	Q3T171	A0AAF7AQ05	16	125
19.867	F6RS05	A0AAA9SIR5	340	355
19.842	E1BLX1	A2VE45	105	394
19.798	Q2TA38	A6H782	191	384
19.794	A0A452DJ66	A8QW39	93	44
19.789	P13272	P00130	101	2
19.731	Q32KY1	F1MYR3	271	225
19.611	A0A3Q1LUJ8	A0A3Q1M9W0	473	280
19.574	E1BA36	A0AAA9TS60	1360	35
19.515	A0A3Q1LQR2	A0AAF6ZG10	370	243
19.486	A0A140T894	Q3SZI4	11	85
19.451	F6QPG2	O46510	389	67
19.449	P04038	P42026	2	54
19.421	E1BAJ3	G5E519	869	607
19.412	A7MB62	Q58CQ2	253	307
19.391	Q5E9B5	P35526	62	244
19.376	P00125	A0AAA9RSV0	325	190
19.368	A0A3Q1LQR2	A0AAA9TED5	370	269
19.328	F6S0F4	Q0III6	162	233
19.295	P00829	P01096	522	90
19.232	Q5E9B5	Q862H7	329	33
19.205	P04264	A5A6P4	246	165
19.172	A0A3Q1LVC7	A0AAA9TIS4	516	386
19.167	A8E4N3	Q3SZW9	439	2
19.144	F1MMV1	Q3MHM5	522	58
19.088	F1MK55	Q148D5	2565	108
19.087	G3X757	E1BHW8	288	309
19.085	A0A3Q1LQR2	E1BCG0	370	197
19.074	A0AAF6ZCW1	P02070	109	119
19.064	E1BB04	G5E519	349	587
19.002	A0AAF6Z2H9	P00430	26	17
18.843	Q5E9F7	Q2KJH4	22	180
18.841	A0A452DJ66	A4FUD0	333	251
18.837	Q3T168	Q0VCX2	37	580
18.831	A0AAA9S2F0	Q9BGI1	218	80
18.798	P46193	Q862H7	29	103
18.79	P46193	Q862H7	26	55
18.789	E1B7Q2	Q1JPG1	619	776
18.771	E1BGG1	Q3SZW9	172	176
18.765	F6RS05	A0AAA9SIR5	517	513
18.764	F1MF78	Q05752	3355	40
18.741	E1B7Q2	Q1JPG1	600	776
18.668	A0A3Q1MIB0	A0AAA9RW37	1037	462
18.604	E1BCG0	F6RJC2	186	35
18.566	E1BDU2	A0A452DJ80	550	33
18.562	A0AAA9S8T4	A0A3Q1LQR2	432	370
18.508	A0AAA9TAU2	A0AAA9SLH7	85	17
18.442	Q32LN4	A0A3Q1LQR2	365	370
18.439	F1N5R7	A0AAF6ZAD2	219	50
18.43	A0A3Q1LQR2	A0AAA9SKC9	370	361
18.411	E1BMG2	P61285	986	36
18.353	F1MLB8	P13621	126	199
18.348	P79105	F1MHS5	43	38
18.337	A0A3Q1LQR2	Q32KY3	370	257
18.304	P63103	A0A140T894	85	11
18.257	Q58DQ3	Q56JY1	238	63
18.247	E1BAJ3	G5E519	346	98
18.23	A5H027	A0A140T883	494	197
18.226	E1BMG2	Q32KS2	594	634
18.219	F1MLE1	A0A3Q1MF55	63	22
18.216	A0AAA9SSG4	A0AAA9S0P0	133	163
18.208	P63103	E1BCG0	68	161
18.204	P79105	A0A3Q1LWN4	83	50
18.073	E1BMY4	A0AAA9S0P0	209	401
17.996	P60712	A0A3Q1LVC7	113	153
17.985	F1MD37	P02722	404	147
17.952	A0AAA9TPC4	Q3MHL7	381	199
17.94	Q02827	Q02380	106	152
17.931	A0AAA9SHP4	Q2HJ57	280	98
17.889	A0AAA9S7V3	Q8HXG5	138	46
17.886	Q32LN4	E1B836	93	249
17.885	F6QI68	P67774	561	74
17.884	A0AAA9T3Y4	A0AAA9SLG2	1539	247
17.87	F1N7G5	F6S0F4	19	162
17.829	A6H742	Q5E9B5	51	51
17.739	A0A0N4STN0	Q3SZ00	24	569
17.722	A0AAA9SSG4	A7MBH5	108	97
17.706	A0AAA9T0X5	P0C0S4	1213	5
17.683	Q32LN4	A0A3Q1LQR2	429	370
17.635	Q32LG3	A0A3Q1LWN4	301	133
17.608	F1MWN8	A0A3Q1MCL2	402	425
17.568	F1MGU7	P02672	86	103
17.552	P79105	Q8WN95	30	1661
17.53	P62157	Q17R14	95	737
17.523	Q5E9B5	Q3SZK8	324	69
17.515	Q32LN4	A0A3Q1LQR2	486	370
17.514	F1N7G5	A0AAA9S0P0	327	326
17.493	Q05752	A0AAA9SFJ9	102	304
17.483	Q5E9B5	Q862H7	329	103
17.464	A6QLG5	A0A3Q1MAT9	47	208
17.432	A0A3Q1LVC7	Q3SZK8	463	69
17.43	Q05752	F1MS25	80	266
17.419	F1MJU0	E1BAJ3	1760	645
17.417	Q02827	P42029	95	159
17.411	Q05752	A0AAA9SFJ9	40	367
17.384	Q5E9B1	P19858	7	224
17.378	P62808	F2Z4J1	86	37
17.374	A0AAA9T0X5	A0AAA9SAH4	274	411
17.354	F1MRU4	E1BE68	3764	819
17.348	E1B8W3	A5PK42	1040	142
17.32	A0AAF6YHE7	A0AAA9SHU2	352	278
17.309	Q3MHR7	Q58CQ2	295	41
17.295	Q6B857	A5PK71	190	93
17.276	F6RS05	A0AAA9TKX2	63	85
17.27	P79105	P60712	34	113
17.225	Q32KS2	A7MBH5	331	578
17.205	Q3SZI4	A7Z057	85	10
17.202	E1BAJ3	G5E519	1042	793
17.179	A0AAA9S0P0	A0AAA9SUY0	292	242
17.132	A0AAA9S6I8	Q2T9Q6	269	75
17.13	A0AAA9S0P0	A0AAA9SKC9	326	117
17.126	A0AAA9T0X5	A0AAA9STC4	1181	25
17.109	F1N5R7	E1BN01	259	49
17.099	P04264	P08728	591	1
17.058	A0A3Q1LM43	Q32KY3	197	238
17.057	E1B9I5	A5PK71	57	22
17.051	E1BCG0	F6RJC2	197	35
17.047	F6RS05	A0AAA9SIR5	366	372
17.039	P60712	P62992	113	48
17.024	F1N1E1	A0AAA9TSR1	126	54
17.022	P79105	A0AAA9SPD5	30	502
17.015	P79105	P06623	34	103
17.004	A0A3Q1LQR2	A0AAA9SKC9	370	232
16.98	F1MQ37	A4IF97	860	149
16.924	Q5E9B5	A0A3Q1LVC7	329	153
16.923	F1N1E1	F1MSD7	138	193
16.919	P79105	A0A452DJL3	34	371
16.91	Q0III3	Q3T122	70	240
16.907	Q2TA38	F1N1E1	195	371
16.905	A0A3Q1LQR2	A0AAF6ZGV0	370	440
16.868	F1MF78	Q3MHG1	4148	470
16.858	A0A452DIW4	A0AAA9TSF1	231	170
16.827	P79105	A0A3Q1M481	30	902
16.824	A0AAA9S0A6	P81125	722	152
16.814	A0AAA9SGR5	F6S0F4	329	162
16.81	Q5E9B5	Q3SZK8	327	50
16.8	P79105	Q5E9B5	49	327
16.786	F1MLB8	P00829	261	350
16.786	P13272	A0AAA9RSV0	46	190
16.72	Q5E9B5	A0A3Q1M5U4	51	534
16.72	P79105	A0AAA9SBR4	34	1177
16.715	Q5E9B5	Q0P5E0	51	270
16.706	E1BH78	G3MXE1	1176	1
16.703	Q5E9B5	Q0P5E0	62	328
16.699	E1BFF4	P68002	780	45
16.695	Q5E9B5	A0A3Q1LVC7	329	463
16.671	A0AAA9S0P0	A0A3Q1M9X7	326	437
16.654	E1B9I5	Q2KJD0	88	336
16.647	Q8HXG5	A0AAA9TYQ9	49	31
16.627	A0A3Q1LVI0	E1BCG0	282	59
16.616	E1BAJ3	G5E519	1042	795
81.594	E1BN01	E1BN01	192	186
76.199	P79105	P79105	83	49
73.537	F1MLB8	F1MLB8	531	427
70.289	P60712	Q5E9B5	113	192
63.832	P04272	P04272	157	176
57.73	Q5E9B5	P60712	329	291
57.434	Q32LP2	Q32LP2	306	313
56.57	P04272	P04272	157	148
56.445	E1BMG2	E1BMG2	3312	3308
56.312	P04272	P04272	47	81
55.287	P02070	P02070	58	65
53.569	P79105	P79105	34	49
53.149	P61356	P61356	93	27
53.058	A0AAF6ZGV0	A0AAF6ZGV0	215	222
52.92	F1N1E1	F1N1E1	130	126
52.389	E1BN01	E1BN01	178	186
52.202	Q9XSJ4	Q9XSJ4	80	89
51.657	P00829	P00829	480	522
51.526	Q32KY3	Q32KY3	142	138
50.972	P60712	Q5E9B5	291	327
50.69	P20004	P20004	31	50
50.168	P54281	P54281	53	87
50.113	P09487	P09487	74	91
49.775	Q5E9F7	Q5E9F7	19	22
49.597	F1MLB8	P19483	531	525
49.498	P79105	P79105	30	83
49.477	Q5E9B5	Q5E9B5	329	316
49.212	P46193	P46193	29	71
49.085	Q5E9B5	Q5E9B5	51	69
48.943	Q3SYV4	Q3SYV4	63	81
48.686	A8E4P3	A8E4P3	198	198
48.55	A5PK71	A5PK71	63	203
47.889	A0A3Q1LQR2	A0AAA9S0P0	370	60
47.873	P20000	P20000	371	378
47.639	F1MC70	F1MC70	401	394
47.523	Q5E947	Q5E947	109	16
47.42	A5PK71	A5PK71	68	203
46.44	A0AAA9T0X5	A0AAA9T0X5	790	798
46.226	Q32KY3	Q32KY3	153	168
46.115	F1MP58	F1MP58	721	725
46.073	F6RJT0	F6RJT0	501	432
46.056	A0A3Q1LVC7	A0A3Q1LVC7	228	273
45.234	Q95L54	Q95L54	69	35
44.477	P79105	P79105	30	91
43.896	Q9TTK8	Q9TTK8	415	139
43.861	P79105	P79105	3	49
43.751	P79105	P79105	34	43
43.482	P62935	P62935	44	76
43.379	A0A3Q1LIX4	A0A3Q1LIX4	446	296
43.372	P79105	P79105	83	39
43.332	A0AAF6Z2H9	A0AAF6Z2H9	53	87
43.255	O77834	O77834	209	56
43.252	E1BLG9	E1BLG9	232	220
43.081	Q32KY3	Q32KY3	257	266
42.982	P46193	P46193	97	128
42.911	F1MC70	F1MC70	250	258
42.817	A6H783	A6H783	237	15
42.732	A0A3Q1MIN4	A0A3Q1MIN4	190	183
42.501	F1MP58	F1MP58	685	677
42.289	G3MWV5	A7MAZ5	110	107
42.06	P46193	P46193	166	128
41.72	F1MC70	F1MC70	515	523
41.605	A0AAA9SP57	E1B8W3	380	392
41.47	A0AAA9T0X5	A0AAA9T0X5	1233	1217
41.389	A0AAA9RYT6	A0AAA9RYT6	887	913
41.342	A0A3Q1LVC7	A0A3Q1LVC7	433	426
41.292	F1N206	F1N206	159	346
41.23	P79105	P79105	34	83
40.809	P79105	P79105	83	83
40.797	A0AAF6Z2H9	A0AAF6Z2H9	67	60
40.448	F1N206	F1N206	430	104
40.428	F6RJT0	F6RJT0	503	432
40.321	A0A3Q1LNB4	A0A3Q1LNB4	1216	1212
40.075	Q76LV2	Q76LV2	112	58
40.053	A0A3Q1LVC7	A0A3Q1LVC7	405	273
40.019	P79105	P79105	91	91
40.006	F6Q9Q9	F6Q9Q9	279	171
40.001	Q9TTK8	Q9TTK8	331	275
39.821	E1BMG2	E1BMG2	631	558
39.769	E1BHL1	E1BHL1	338	345
39.741	A0A3Q1M7D1	A0A3Q1M7D1	39	51
39.565	A0A452DJ66	A0AAA9S0P0	93	326
39.562	A0AAA9SAH4	A0AAA9SAH4	384	380
39.526	F1MJJ0	F1MJJ0	3122	3307
39.515	E1B836	E1B836	147	125
39.363	P79105	P79105	30	49
39.223	F1MLB8	F1MLB8	167	305
39.023	A0AAA9T0X5	A0AAA9T0X5	1233	1213
39.006	Q32KS2	Q32KS2	690	679
38.996	A0A3Q1LVC7	A0A3Q1LVC7	416	273
38.738	A0AAA9S4I9	A0AAA9S4I9	64	57
38.512	F1MK55	F1MK55	3237	3244
38.502	A0AAA9RYG1	A0AAA9RYG1	162	218
38.474	G3N1C8	G3N1C8	427	416
38.468	F1N1E1	F1N1E1	316	239
38.423	Q0VCX2	Q0VCX2	447	522
38.406	P79105	P79105	91	49
38.401	F1MJJ0	F1MJJ0	3309	3302
38.288	___AMBIGUOUS___	___AMBIGUOUS___	10	9
38.266	E1BLG9	E1BLG9	461	478
38.256	F1MP58	F1MP58	761	757
38.249	A0A3Q1LVC7	A0A3Q1LVC7	449	446
38.211	P20000	P20000	371	381
38.151	O77834	O77834	56	97
38.139	A0AAA9SR16	A0AAA9SR16	93	84
38.116	A0AAA9TJN2	A0AAA9TJN2	122	93
38.089	E1BMG2	E1BMG2	3907	3783
38.055	A0AAA9TXM1	A0AAA9TXM1	378	385
37.955	P12234	P12234	295	209
37.889	F1MLB8	F1MLB8	531	525
37.875	E1BMG2	E1BMG2	3312	3493
37.808	P60661	P60661	50	79
37.739	P04272	P04272	204	212
37.71	A6H742	A6H742	546	581
37.658	A0AAA9S9Y4	A0AAA9S9Y4	727	734
37.649	Q58DB9	Q58DB9	457	451
37.552	E1BE64	E1BE64	559	557
37.438	P48644	P48644	260	252
37.338	Q95L54	Q95L54	18	50
37.207	A0AAA9RYT6	A0AAA9RYT6	913	879
37.174	A0AAA9SP57	E1B8W3	380	396
37.161	G3N1C8	G3N1C8	3429	3383
37.018	F1MQ01	F1MQ01	247	573
36.983	P79105	P79105	83	43
36.944	A0A140T894	A0A140T894	77	70
36.831	P79105	P79105	30	34
36.747	E1B8H8	E1B8H8	275	117
36.706	P53712	P53712	134	87
36.569	P02070	P02070	81	1
36.551	A0A3Q1LVC7	A0A3Q1LVC7	463	452
36.511	E1BMG2	E1BMG2	3258	3547
36.494	A0AAA9RTY1	A0AAA9RTY1	169	173
36.445	Q3ZCJ2	Q3ZCJ2	127	23
36.385	Q32PB8	Q32PB8	41	81
36.265	P01096	P01096	49	64
36.218	Q58DW0	Q58DW0	361	370
36.2	F6R3F7	F6R3F7	42	313
36.197	Q5E9B5	P60712	51	113
35.994	P04272	P04272	176	148
35.808	A0A3Q1MIB0	A0A3Q1MIB0	1088	1230
35.755	Q2HJ57	Q2HJ57	110	98
35.721	Q5E9B5	P60712	62	113
35.687	A0AAA9S8T4	A0AAA9S8T4	432	428
35.652	A0A3Q1LVC7	A0A3Q1LVC7	452	446
35.618	A0A3Q1M7D1	A0A3Q1M7D1	2654	2700
35.565	F1MJU0	F1MJU0	1208	1392
35.111	A0AAA9T0X5	A0AAA9T0X5	759	756
35.022	P81287	A0AAA9THP8	101	84
34.99	F1MHN8	F1MHN8	423	419
34.944	F6RJT0	F6RJT0	140	129
34.935	E1B9I5	E1B9I5	107	57
34.932	Q3T057	Q3T057	113	75
34.834	Q56JV9	Q56JV9	182	240
34.764	E1B8W3	E1B8W3	963	973
34.763	A0A3Q1LTX1	A0A3Q1LTX1	147	245
34.761	A0AAA9SGU6	A0AAA9SGU6	371	115
34.648	Q0VCX2	Q0VCX2	354	341
34.621	A0AAA9T8S3	A0AAA9T8S3	2192	2196
34.537	P81287	A0AAA9THP8	101	68
34.523	A0A452DJ66	A0A452DJ66	93	333
34.502	F1MC70	F1MC70	26	125
34.492	A0A3Q1MXU7	A0A3Q1MXU7	1512	1519
34.488	P35526	P35526	332	328
34.451	Q9XSJ4	Q9XSJ4	202	193
34.425	G5E519	G5E519	808	817
34.377	P46193	P46193	34	71
34.333	P20004	P20004	144	549
34.305	E1BMG2	E1BMG2	2635	2600
34.303	A0AAA9S5I1	E1BCG0	366	37
34.275	A0A452DIW4	A0A452DIW4	231	234
34.213	P12234	P12234	295	206
34.2	A0AAA9TU92	A0AAA9TU92	307	285
34.109	F1MC70	F1MC70	610	605
34.092	P79105	P79105	34	91
34.075	Q9XSJ4	Q9XSJ4	202	197
34.003	F1MC70	F1MC70	100	94
33.984	A0A3Q1LPZ4	A0A3Q1LPZ4	257	264
33.899	F1MC70	F1MC70	75	79
33.884	E1BMG2	E1BMG2	3301	3308
33.726	Q3MHM5	Q2KJD0	58	252
33.606	Q95L54	Q95L54	50	16
33.508	Q32LN4	Q32LN4	417	410
33.475	P62157	P62157	22	95
33.458	Q32LN4	Q32LN4	376	365
33.4	P48644	P48644	260	57
33.335	Q95M18	Q95M18	663	547
33.308	A0AAA9RSD5	A0AAA9RSD5	153	146
33.307	A0AAA9TE61	A0AAA9TE61	61	68
33.267	Q148D3	Q148D3	115	173
33.229	P63103	P63103	68	75
33.184	A0A3Q1M8U2	Q3T0U2	137	147
32.959	Q2HJ57	Q2HJ57	130	72
32.915	P01888	P01888	102	65
32.878	A0A3Q1LTX1	A0A3Q1LTX1	43	245
32.817	A0AAA9S8T4	A0AAA9S8T4	138	131
32.811	P00517	P00517	286	17
32.807	A0A3Q1N827	A0A3Q1N827	214	150
32.783	Q3SZI4	P63103	158	115
32.731	E1BMG2	E1BMG2	3258	3555
32.693	A0AAA9SQM8	A0AAA9SQM8	107	53
32.676	A0AAF6YU28	A0AAF6YU28	100	127
32.649	F1MAZ3	F1MAZ3	658	665
32.431	F1MDM4	F1MDM4	172	176
32.413	P35526	P35526	405	382
32.376	Q5E9B5	Q5E9B5	62	69
32.279	Q95L54	Q95L54	61	16
32.185	Q8MJ05	Q8MJ05	36	42
32.092	A0A3Q1LM43	Q0III6	197	226
31.983	F6Q9Q9	F6Q9Q9	385	432
31.928	F1MYR3	F1MYR3	455	450
31.913	P81287	A0AAA9THP8	101	77
31.882	P79105	P79105	91	39
31.88	Q5EAD0	Q5EAD0	206	216
31.859	Q3MHR7	Q3MHR7	286	290
31.773	E1B8W3	E1B8W3	963	929
31.756	F1MQ01	F1MQ01	247	591
31.722	F1N1E1	F1N1E1	371	355
31.645	A0A3Q1M355	A0A3Q1M355	646	653
31.631	P22439	P22439	194	213
31.622	P79105	P79105	3	39
31.606	P02070	P02070	18	60
31.56	Q1LZH1	Q1LZH1	138	184
31.504	A6H742	A6H742	51	58
31.49	P01888	P01888	102	67
31.461	F1N124	F1N124	200	244
31.427	F1N206	F1N206	132	430
31.358	G3N1C8	G3N1C8	2895	2902
31.341	F1MC70	F1MC70	26	61
31.338	A0AAA9SGY2	A0AAA9SGY2	414	407
31.333	A0A3Q1LVC7	A0A3Q1LVC7	547	446
31.312	P19858	P19858	14	76
31.271	Q3SZI4	A0A140T894	11	77
31.262	A0A3Q1LRE4	A0A3Q1LRE4	760	770
31.191	Q32LG3	Q32LG3	239	105
31.184	P09487	P09487	224	241
31.169	Q32LN4	Q32LN4	58	63
31.122	P62935	P62935	44	31
31.049	A0A3Q1LWN4	A0A3Q1LWN4	113	118
31.032	P54281	P54281	464	681
30.987	Q58DB9	Q58DB9	457	474
30.939	Q5E9F1	Q5E9F1	191	184
30.878	G3X757	G3X757	236	386
30.785	A0AAF6YHR8	A0AAF6YHR8	220	186
30.782	P79105	P79105	2	43
30.729	Q2TA11	Q2TA11	53	45
30.716	E1BKH1	E1BKH1	418	407
30.704	P62992	P62992	11	33
30.696	A0A3Q1LVC7	A0A3Q1LVC7	232	273
30.674	A0A3Q1LTX1	A0A3Q1LTX1	147	43
30.528	G3X757	G3X757	236	336
30.497	F1MP58	F1MP58	968	975
30.393	F1MK55	F1MK55	3104	3151
30.389	F1N5R7	F1N5R7	1160	1153
30.331	F1N5R7	F1N5R7	3141	3185
30.289	F1MLB8	F1MLB8	305	239
30.236	Q3SZK8	Q3SZK8	69	34
30.228	F1N169	F1N169	781	865
30.166	A0A3Q1LMS5	A0AAA9TJ30	544	451
30.156	A0AAA9TBS7	A0AAA9TBS7	359	364
30.105	E1BMG2	E1BMG2	3547	3555
30.105	Q56JX8	Q56JX8	43	39
30.079	P79105	P79105	30	39
30.073	P60712	P60712	368	113
30.072	P79105	P79105	49	56
30.041	A0A3Q1LQR2	A0AAA9S0P0	370	394
30.04	Q9XSJ4	Q9XSJ4	80	92
29.945	P79105	P79105	30	43
29.865	A0AAA9SIR5	A0AAA9SIR5	254	276
29.864	F1MC70	F1MC70	145	137
29.838	A7MAZ5	A0AAA9S219	107	113
29.837	Q95L54	Q95L54	61	125
29.798	F1MC70	F1MC70	137	26
29.783	F1MM34	F1MM34	800	811
29.778	P07514	P07514	170	295
29.772	E1BN01	E1BN01	200	200
29.732	A0AAA9T0X5	A0AAA9T0X5	790	810
29.686	E1BLG9	E1BLG9	461	487
29.625	E1BLG9	E1BLG9	622	640
29.564	G3N1C8	G3N1C8	1588	1760
29.517	O77834	O77834	125	106
29.372	P61157	P61157	42	53
29.327	E1B7Q2	E1B7Q2	486	399
29.32	E1BKM4	E1BKM4	290	317
29.307	E1BB04	E1BB04	544	540
29.255	F1MR22	F1MR22	607	593
29.24	Q3ZBD7	Q3ZBD7	524	447
29.208	G3N1C8	G3N1C8	3122	3414
29.207	P01096	P01096	96	103
29.199	F1MP58	F1MP58	368	360
29.194	A0A3Q1LVC7	A0A3Q1LVC7	405	416
29.182	P48644	P48644	260	260
29.125	A0AAA9T3Y4	A0AAA9T3Y4	96	78
29.112	A0A3Q1N238	A0A3Q1N238	61	85
29.086	P46193	P46193	166	185
29.026	A0A3Q1LNB4	A0A3Q1LNB4	2622	2625
28.966	A0A3Q1MDH1	F1MQ01	256	247
28.932	A0A3Q1N827	A0A3Q1N827	825	803
28.891	P04272	P04272	279	245
28.887	E1B7Q4	E1B7Q4	940	912
28.879	A7Z057	A7Z057	69	78
28.852	A0AAA9T0X5	A0AAA9T0X5	180	188
28.823	A0AAA9SSG4	A0AAA9SSG4	310	299
28.811	A0A3Q1LQR2	A0A452DJ66	370	333
28.798	F6QPG2	F6QPG2	395	389
28.794	A0AAA9TBS7	A0AAA9TBS7	473	469
28.734	F1MMP2	F1MMP2	752	747
28.722	F1MJJ0	F1MJJ0	1541	1559
28.71	Q0II90	Q0II90	345	349
28.704	P09487	P09487	408	403
28.686	P62935	P62935	28	131
28.675	P80724	P80724	138	150
28.639	F1MP58	F1MP58	268	285
28.601	Q32LG3	Q32LG3	307	215
28.597	F1N5F2	F1N5F2	336	126
28.584	A0A3Q1LW75	A0A3Q1LW75	3137	3159
28.568	A0AAF6ZCW1	A0AAF6ZCW1	101	40
28.566	A0A452DIT4	A0A452DIT4	292	284
28.559	A5PK71	A5PK71	217	90
28.481	P60712	Q5E9B5	113	329
28.469	P34943	P34943	189	175
28.368	A0A140T871	A0A140T871	194	355
28.355	P61603	P61603	40	28
28.341	P09487	P09487	408	405
28.301	F1MYR3	F1MYR3	455	417
28.294	Q95M18	Q95M18	630	547
28.253	A7MBH5	A7MBH5	511	463
28.252	E1BCG0	A0AAA9S5I1	43	366
28.216	A0AAA9SN98	A0AAA9SN98	148	252
28.21	A0A3Q1MFD0	A0A3Q1MFD0	415	422
28.132	F1N1E1	F1N1E1	371	239
28.083	F1N1E1	F1N1E1	316	371
28.07	P13621	P13621	90	82
28.015	F1N0W3	F1N0W3	49	96
28.011	G1K218	G1K218	474	469
27.969	F1MGZ5	F1MGZ5	95	397
27.851	A0AAA9TV90	A0AAA9TV90	100	175
27.801	P04272	P04272	157	115
27.785	P62992	P62992	48	6
27.716	A0A3Q1MCG3	A0A3Q1MCG3	67	49
27.709	A0AAA9RS24	A0AAA9RS24	3483	3361
27.679	P61603	P61603	54	66
27.675	A0AAA9S5I0	A0AAA9S5I0	483	553
27.672	E1BPV0	E1BPV0	301	293
27.607	P80311	P80311	84	116
27.572	P79105	P79105	39	49
27.565	E1BE64	E1BE64	79	84
27.528	P79105	P79105	30	56
27.523	F1MSD7	F1MSD7	195	180
27.494	A0A3Q1N827	A0A3Q1N827	1962	1955
27.466	F1MC70	F1MC70	272	280
27.391	P79105	P79105	91	43
27.378	Q3ZCC8	Q3ZCC8	115	130
27.376	A0AAF6YHR8	A0AAF6YHR8	227	258
27.312	Q3SZ00	Q3SZ00	569	295
27.263	Q95L54	Q95L54	18	125
27.245	F6RJT0	F6RJT0	501	488
27.235	F1N7G5	F1N7G5	80	84
27.215	P52175	P52175	100	100
27.209	A6H782	A6H782	137	131
27.203	F1N7G5	F1N7G5	274	281
27.189	Q3T0P6	Q3T0P6	11	183
27.137	Q56JX5	Q56JX5	94	52
27.097	F1MXX0	F1MXX0	299	306
27.085	F1N3J3	F1N3J3	34	95
27.059	Q3ZCC8	Q3ZCC8	85	61
27.045	A0A3Q1LVC7	A0A3Q1LVC7	416	228
27.035	F1MLB8	F1MLB8	161	175
27.029	A0AAA9TBS7	A0AAA9TBS7	75	58
27.029	E1BCG0	E1BCG0	271	186
27.022	A0AAF6YU28	A0AAF6YU28	72	110
27.012	P05786	P05786	332	354
27.006	A0AAA9T393	A0AAA9T393	2736	2726
27.003	P02070	P02070	18	75
26.962	Q3T0P6	Q3T0P6	267	275
26.942	A0A3Q1MCL2	A0A3Q1MCL2	603	600
26.933	Q2KI89	Q2KI89	383	427
26.93	P79105	P79105	2	39
26.854	E1BN01	E1BN01	200	192
26.824	A0A3Q1LUJ8	A0A3Q1LUJ8	241	513
26.816	Q3SZW9	Q3SZW9	198	134
26.803	A0A3Q1M7D1	A0A3Q1M7D1	2811	2539
26.786	Q58DW0	Q58DW0	361	371
26.755	F1MC70	F1MC70	401	389
26.747	Q32KY3	Q32KY3	238	257
26.663	Q95M18	Q95M18	597	633
26.656	F6RS05	F6RS05	492	479
26.656	Q8MJ05	Q8MJ05	36	61
26.615	G3X757	G3X757	651	658
26.597	Q95M18	Q95M18	663	682
26.587	E1BKT9	P15924	2036	2205
26.577	A0AAA9TIS4	A0AAA9TIS4	499	512
26.573	A0AAF6YU28	A0AAF6YU28	92	127
26.566	A0A3Q1LWN4	A0A3Q1LWN4	209	201
26.556	A0A3Q1M7D1	A0A3Q1M7D1	3124	3117
26.505	A0AAA9T0X5	A0AAA9T0X5	203	208
26.501	F6QPG2	F6QPG2	272	395
26.47	F1MF34	F1MF34	224	232
26.46	Q3SZK8	Q3SZK8	228	167
26.454	Q3ZCK2	Q3ZCK2	134	159
26.451	F1MJU0	F1MJU0	1569	1576
26.384	A0AAF6ZBG6	A0AAF6ZBG6	313	247
26.369	A0AAA9SGV4	A0AAA9SGV4	1044	1036
26.362	A0AAA9SKC9	A0AAA9SKC9	117	110
26.357	F1MUF5	F1MUF5	699	692
26.32	P02672	P02672	228	131
26.299	F1MMP2	F1MMP2	752	745
26.29	A5PK42	A5PK42	643	639
26.228	A0AAA9T9A7	A0AAA9T9A7	63	55
26.224	Q3T0R7	Q3T0R7	137	209
26.222	Q2TA29	Q3MHP2	179	58
26.169	A0A452DJ66	A0AAA9S0P0	93	163
26.144	P68103	P68103	439	386
26.142	A0AAA9TXM1	A0AAA9TXM1	402	356
26.116	A0A3Q1M5T5	A0A3Q1M5T5	70	103
26.112	F1MC70	F1MC70	401	26
26.101	Q9XSJ4	Q9XSJ4	60	54
26.02	A0AAF6ZGV0	A0AAF6ZGV0	254	261
25.993	F1MLB8	F1MLB8	161	261
25.985	F1N3R4	F1N3R4	486	503
25.972	A0A3Q1MCL2	A0A3Q1MCL2	425	418
25.968	A0AAA9TFM5	A0AAA9TFM5	133	126
25.967	E1BCG0	E1BCG0	271	161
25.945	Q95L54	Q95L54	61	18
25.932	P02070	P02070	119	16
25.914	A0A3Q1LRE4	A0A3Q1LRE4	857	868
25.912	Q32LN4	Q32LN4	133	365
25.909	A0A452DJ91	A0A452DJ91	168	290
25.89	Q95L54	Q95L54	76	107
25.881	Q3ZCC8	Q3ZCC8	115	33
25.88	A6QPC4	A6QPC4	436	432
25.864	A0AAA9T0X5	A0AAA9T0X5	1239	1217
25.839	A0A452DIT4	A0A452DIT4	144	70
25.832	F1N0Q0	F1N0Q0	445	427
25.809	A0AAA9TBS7	A0AAA9TBS7	72	233
25.781	Q5E9B5	Q5E9B5	51	327
25.711	F1MJJ0	F1MJJ0	3662	3613
25.705	F1MK55	F1MK55	3227	3066
25.638	F1MNH2	F1MNH2	162	173
25.625	A0A3Q1N827	A0A3Q1N827	1057	814
25.614	A0AAA9TK47	A0AAA9TK47	224	192
25.61	F1MC70	F1MC70	401	567
25.596	F1MJJ0	F1MJJ0	464	454
25.588	E1BGG1	E1BGG1	266	224
25.53	F1N5R7	F1N5R7	2770	2805
25.525	Q32LN4	Q32LN4	376	133
25.517	P54281	P54281	739	790
25.494	A0AAA9SER9	A0AAA9SER9	271	42
25.473	Q3T0P6	Q3T0P6	131	139
25.446	A0AAF6ZCW1	A0AAF6ZCW1	2	199
25.425	A0A3Q1N827	A0A3Q1N827	73	144
25.424	A0AAA9TTY3	A0AAA9TTY3	483	501
25.413	A0A452DJ91	A0A452DJ91	178	168
25.402	A0A3Q1NHP5	A0A3Q1NHP5	463	358
25.396	Q2TBN3	Q2TBN3	66	71
25.375	F1MC70	F1MC70	258	280
25.362	P61603	P61603	56	54
25.356	A0AAA9TFM5	A0AAA9TFM5	133	145
25.345	A0A3Q1LM43	A0A3Q1LM43	197	20
25.331	F1MJJ0	F1MJJ0	2117	2172
25.321	Q3T0U2	A0A3Q1M8U2	181	202
25.308	E1BMG2	E1BMG2	97	11
25.263	A0AAA9U0D2	A0AAA9U0D2	1435	1442
25.255	A0AAA9TIS4	A0AAA9TIS4	350	358
25.213	E1B7Q2	E1B7Q2	162	182
25.209	A0AAA9T0X5	A0AAA9T0X5	790	771
25.206	F1N3I4	F1N3I4	14	19
25.177	A0AAF6ZCW1	A0AAF6ZCW1	141	127
25.16	F1N7K1	F1N7K1	69	110
25.157	A0AAA9T1V3	A0AAA9T1V3	225	375
25.144	G3X696	G3X696	981	988
25.097	Q3ZCC8	Q3ZCC8	61	77
25.092	P13621	P13621	73	98
25.079	Q3SZI4	A0A140T894	158	117
25.078	A0AAA9TJA8	A0AAA9TJA8	248	250
25.063	Q95M18	A0AAA9SQM8	161	53
25.034	F1N206	F1N206	135	430
25.007	F1N1E1	F1N1E1	130	118
24.983	A0AAF6YHR8	A0AAF6YHR8	215	220
24.971	A0A3Q1LW75	A0A3Q1LW75	3267	3225
24.935	P61603	P61603	54	99
24.903	P05631	P05631	129	90
24.89	P79105	P79105	27	49
24.885	Q58DB9	Q58DB9	426	418
24.882	A0AAA9SKC9	A0AAA9SKC9	117	99
24.859	Q5E9B5	P60712	62	291
24.831	A0A3Q1LRE4	A0A3Q1LRE4	873	868
24.821	Q32KY1	Q32KY1	374	381
24.817	A0AAA9SSG4	A0AAA9SSG4	524	518
24.768	Q0P561	Q0P561	52	91
24.764	A0A3S5ZP34	A0A3S5ZP34	101	108
24.76	P11024	P11024	224	394
24.731	A0AAA9SSG4	A0AAA9SSG4	55	47
24.69	Q76LV2	Q76LV2	58	69
24.684	A0AAA9SER9	A0AAA9SER9	42	215
24.672	Q2KJH5	Q2KJH5	60	54
24.669	F1MLB8	F1MLB8	166	305
24.661	A0A3Q1N827	A0A3Q1N827	990	1022
24.646	A5PK71	A5PK71	22	49
24.636	A0A3Q1MRS3	A0A3Q1MRS3	927	924
24.617	A0A3Q1MXU7	A0A3Q1MXU7	388	381
24.616	Q5E956	Q5E956	188	142
24.607	P04272	P04272	206	169
24.604	E1BAJ3	E1BAJ3	688	684
24.572	A0A452DIR3	A0A452DIR3	299	305
24.521	A0AAF6ZVV1	A0AAF6ZVV1	142	55
24.51	Q3SYU2	Q3SYU2	426	445
24.476	A0AAA9TBS7	A0AAA9TBS7	72	82
24.476	P05786	P05786	332	371
24.466	P79105	P79105	3	43
24.442	F1N6D4	F1N6D4	33	20
24.441	P05631	P05631	39	46
24.393	A0A3Q1LUJ8	A0A3Q1LUJ8	473	191
24.39	A0AAA9S0P0	A0AAA9S0P0	326	163
24.375	E1BKX7	E1BKX7	1339	1416
24.346	F1MR22	F1MR22	575	566
24.323	F1N6D4	F1N6D4	33	28
24.299	E1BKH1	E1BKH1	434	537
24.282	E1BDU2	E1BDU2	413	408
24.28	E1BP40	E1BP40	1034	1159
24.239	P79105	P79105	49	43
24.232	Q3SZI4	Q3SZI4	11	68
24.228	F1MAZ3	F1MAZ3	892	905
24.215	Q2KIU7	Q2KIU7	161	197
24.213	A0AAA9TY84	A0AAA9TY84	363	122
24.207	G3N1C8	G3N1C8	275	335
24.2	E1BE64	E1BE64	598	592
24.198	P54281	A0A3Q1MHH7	222	725
24.148	F1N724	F1N724	3317	3489
24.105	F1MC70	F1MC70	575	567
24.1	A0A3Q1LH42	Q2KID4	15	8
24.087	F1MC70	F1MC70	26	100
24.036	P80724	P80724	164	162
24.014	A0AAA9T489	A0AAA9T489	136	141
23.958	A0A452DJ80	A0A452DJ80	112	123
23.936	A0AAA9SGN3	A0AAA9SGN3	133	186
23.921	A0A3Q1LW75	A0A3Q1LW75	3267	3271
23.917	P04272	P04272	206	204
23.894	A0AAA9T0X5	A0AAA9T0X5	790	759
23.892	A0A452DIR3	A0A452DIR3	382	375
23.88	Q9XSJ4	Q9XSJ4	197	60
23.879	F1N724	F1N724	2713	2765
23.837	F1N6D4	F1N6D4	37	28
23.808	A0AAA9TFM5	A0AAA9TFM5	308	298
23.801	A0A3Q1MF55	A0A3Q1MF55	147	23
23.793	A0AAF6ZCW1	A0AAF6ZCW1	150	121
23.78	F1MC70	F1MC70	643	639
23.78	F6RS05	F6RS05	606	596
23.763	P13696	P13696	47	187
23.753	A0AAF6YHR8	A0AAF6YHR8	261	295
23.733	F1MC70	F1MC70	485	523
23.724	P61603	P61603	36	40
23.704	F1MC70	F1MC70	394	575
23.703	F1N5R7	F1N5R7	3194	3141
23.674	A0AAA9S6I8	A0AAA9S6I8	339	54
23.657	P61603	P61603	70	28
23.655	A0A3Q1LW75	A0A3Q1LW75	2962	2954
23.655	F6RJT0	F6RJT0	501	429
23.655	Q3ZBL4	Q3ZBL4	281	275
23.652	F1N5R7	F1N5R7	3141	3145
23.643	Q32LG3	Q32LG3	239	329
23.641	G3N1C8	G3N1C8	2902	2899
23.602	P04264	P04264	417	395
23.595	Q3SZX9	Q3SZX9	321	325
23.552	A0AAA9TJC7	A0AAA9TJC7	2583	2574
23.491	A0AAA9TJ30	Q27965	187	507
23.48	Q32KY3	Q32KY3	261	138
23.462	A0A3Q1MCH3	A0A3Q1MCH3	585	450
23.462	Q3T0U2	A0A3Q1M8U2	176	169
23.444	A0AAA9TJA8	A0AAA9TJA8	213	222
23.429	A0A140T897	A0A140T897	263	235
23.4	F1MQD1	F1MQD1	396	220
23.381	A0AAA9RSV0	A0AAA9RSV0	57	241
23.338	F1MJU0	F1MJU0	1664	1158
23.287	A0AAA9TXM1	A0AAA9TXM1	378	256
23.281	Q95L54	Q95L54	18	35
23.278	A0A3Q1LVC7	A0A3Q1LVC7	539	463
23.245	F1MSD7	F1MSD7	1022	1026
23.2	F1MWN8	F1MWN8	485	476
23.2	Q32LN4	Q32LN4	486	502
23.198	A0A3Q1M2C5	A0A3Q1M2C5	137	130
23.197	A0AAA9S510	A0AAA9S510	53	60
23.161	A0AAA9TKE9	A0AAA9TKE9	44	44
23.158	F1MRU4	F1MRU4	2084	2069
23.135	A0A3Q1LIB4	A0A3Q1LIB4	732	716
23.128	A7MBG8	A7MBG8	22	11
23.12	F1MX05	F1MX05	257	228
23.108	P09487	P09487	91	38
23.105	Q2NKZ1	Q2NKZ1	55	292
23.095	G3X757	G3X757	658	668
23.095	F1MYG0	F1MYG0	32	107
23.076	P22439	P22439	223	194
23.069	F1ME65	F1ME65	273	280
23.059	F1MJJ0	F1MJJ0	3656	3662
23.047	A0AAA9SAG2	A0AAA9SAG2	314	302
23.037	A0A3Q1LTG0	A0A3Q1LTG0	581	585
22.992	E1BGG1	E1BGG1	267	243
22.987	A0AAA9S5I0	A0AAA9S5I0	490	553
22.984	A0AAA9RW19	A0AAA9RW19	479	491
22.959	A5PK42	A5PK42	160	150
22.945	Q3MIC0	Q3MIC0	80	87
22.923	F1MC70	F1MC70	21	28
22.92	Q3SZI4	P63103	11	74
22.902	Q3SZK8	Q3SZK8	101	69
22.895	P04272	P04272	313	279
22.853	A0A3Q1NKA4	A0A3Q1NKA4	321	328
22.852	Q3T149	Q3T149	108	119
22.848	P46193	P46193	166	53
22.844	Q5E9B5	Q5E9B5	51	316
22.828	Q148D5	Q148D5	108	143
22.812	A7MBG8	A7MBG8	274	281
22.811	A0AAF7AMQ9	A0AAF7AMQ9	201	180
22.802	Q56JX5	Q56JX5	66	114
22.801	A0A3Q1LZ40	A0A3Q1LZ40	211	213
22.793	Q9TTK8	Q9TTK8	415	343
22.759	F1MX00	F1MX00	89	81
22.747	Q3T0V4	Q3T0V4	45	144
22.74	P09487	P09487	85	91
22.737	Q8MJ05	Q8MJ05	111	73
22.723	P54281	P54281	443	450
22.722	Q0VCX2	Q0VCX2	447	524
22.717	A0A3Q1LUJ8	A0A3Q1LUJ8	241	516
22.682	Q9XSJ4	Q9XSJ4	326	330
22.669	E1B830	E1B830	333	338
22.659	F1N724	F1N724	3273	3261
22.652	A0A3Q1LNB4	A0A3Q1LNB4	764	758
22.65	A0AAA9TTM6	A0AAA9TTM6	216	216
22.635	O77834	O77834	122	106
22.624	O02741	O02741	35	2
22.613	A0A3Q1M9W4	A0A3Q1M9W4	974	980
22.611	F1MP58	F1MP58	1335	1344
22.603	Q2TA38	Q2TA38	195	135
22.599	P80724	P80724	183	186
22.585	Q3T078	Q3T078	149	143
22.575	F1MWN8	F1MWN8	825	823
22.564	A0AAF6ZI53	A0AAF6ZI53	81	137
22.56	F6QPG2	F6QPG2	395	382
22.557	F1MKE9	F1MKE9	292	288
22.536	P13621	P13621	90	84
22.476	A0AAA9TBS7	A0AAA9TBS7	481	125
22.474	A0AAF6ZBG6	A0AAF6ZBG6	312	314
22.452	Q5E9B5	Q5E9B5	329	292
22.445	P46193	P46193	29	23
22.443	A0AAA9RW41	A0AAA9RW41	2150	2041
22.428	F1MJJ0	F1MJJ0	3117	3309
22.408	A0AAA9TCQ9	A0AAA9TCQ9	528	539
22.37	Q3SZI4	P63103	11	75
22.365	Q32KY3	Q32KY3	138	168
22.362	A0AAA9TFT0	A0AAA9TFT0	351	363
22.358	A0A3Q1M8J9	A0A3Q1M8J9	210	189
22.358	E1B836	E1B836	39	46
22.3	A0A3Q1LMS5	Q27965	168	507
22.286	Q5E9F1	Q5E9F1	166	175
22.28	Q27965	Q27965	190	524
22.272	F1N3J3	F1N3J3	95	39
22.262	A0AAA9T5N2	A0AAA9T5N2	262	216
22.259	Q0P561	Q0P561	52	48
22.249	Q5E9B5	Q5E9B5	51	329
22.241	P60712	Q5E9B5	113	327
22.229	P04272	P04272	115	152
22.226	P35478	P35478	81	33
22.211	Q05752	Q05752	80	93
22.201	F1N124	F1N124	322	241
22.194	G3N1C8	G3N1C8	3754	3250
22.182	P54281	F1MXP7	800	788
22.176	F1MWN8	F1MWN8	483	485
22.164	A0AAA9TIS4	A0AAA9TIS4	325	137
22.151	F1N338	F1N338	241	312
22.142	Q148D5	Q148D5	88	93
22.137	A0AAF6YTI0	A0AAF6YTI0	45	10
22.134	E1BGG1	E1BGG1	243	266
22.128	F6R3F7	F6R3F7	99	141
22.117	A0A3Q1LWN4	A0A3Q1LWN4	133	126
22.111	Q3SZI4	P63103	11	68
22.107	A0A140T871	A0A140T871	418	393
22.104	Q29S21	Q29S21	349	354
22.095	Q56JX8	Q56JX8	78	39
22.089	A0AAA9U1G5	A0AAA9U1G5	392	630
22.087	F1MPZ9	F1MPZ9	1086	1132
22.077	Q148D5	Q148D5	116	143
22.073	A0A3Q1LPR4	A0A3Q1LPR4	369	296
22.036	A5PK09	A5PK09	658	771
22.015	___AMBIGUOUS___	___AMBIGUOUS___	9	1
21.996	E1BAJ3	E1BAJ3	802	795
21.971	Q5E9B5	Q5E9B5	62	327
21.97	A0A3Q1LWN4	A0A3Q1LWN4	357	351
21.968	F1N3J3	F1N3J3	89	39
21.964	F6S0F4	F6S0F4	162	158
21.936	F6RJT0	F6RJT0	129	147
21.927	Q3SZ62	Q3SZ62	100	251
21.904	E1BN01	E1BN01	211	213
21.867	P79105	P79105	34	39
21.862	Q95M18	Q95M18	683	671
21.86	A0A3Q1N7G5	A0A3Q1N7G5	18	16
21.811	A0AAF6ZG10	A0AAF6ZG10	274	225
21.791	F1MXX0	F1MXX0	282	286
21.791	Q9XSJ4	Q9XSJ4	64	54
21.788	A0A3Q1LUJ8	A0A3Q1LUJ8	241	537
21.787	O77834	O77834	56	215
21.741	P01096	P01096	103	71
21.74	Q5EAD0	Q5EAD0	346	360
21.729	Q2TBQ5	Q2TBQ5	217	97
21.72	E1BCG0	E1BCG0	43	35
21.71	E1BMG2	E1BMG2	327	276
21.699	A0A3Q1N827	A0A3Q1N827	1786	1789
21.694	A7Z014	A7Z014	319	314
21.67	F1MC70	F1MC70	394	567
21.661	A0AAA9T489	A0AAA9T489	74	82
21.66	F6RJT0	F6RJT0	503	507
21.655	F1MC70	F1MC70	401	61
21.635	Q2TA38	Q2TA38	392	344
21.6	A0AAA9RS24	A0AAA9RS24	1649	1819
21.599	E1BHW8	E1BHW8	103	100
21.599	A7MBH5	A7MBH5	494	497
21.573	F1MMP2	F1MMP2	736	729
21.56	A0AAA9T0X5	A0AAA9T0X5	790	756
21.544	Q1RMX7	Q1RMX7	145	298
21.533	A0A3Q1M8U2	Q3T0U2	163	181
21.53	G3X757	G3X757	663	658
21.505	A0A3Q1NGJ6	A0A3Q1NGJ6	24	55
21.477	A0AAA9T0X5	A0AAA9T0X5	790	806
21.476	A0A3Q1M8J9	A0A3Q1M8J9	210	222
21.463	Q7YR75	Q7YR75	142	162
21.444	E1BB04	E1BB04	422	429
21.428	A0AAA9TFM5	A0AAA9TFM5	113	15
21.425	P15924	P15924	2103	2113
21.425	A0A3Q1LVC7	A0A3Q1LVC7	153	161
21.417	A0AAA9RT29	F1MQ37	1483	1441
21.416	Q2TA38	Q2TA38	195	191
21.416	P62992	P62992	33	48
21.378	Q58DB9	Q58DB9	457	426
21.378	P61603	P61603	36	28
21.369	Q8MJ05	Q8MJ05	235	164
21.358	F1MWN8	F1MWN8	250	250
21.34	A7Z014	A7Z014	319	353
21.332	A0AAA9RW19	A0AAA9RW19	479	492
21.331	A0A3Q1LLV8	A0A3Q1LLV8	507	457
21.331	P34943	P34943	327	189
21.322	F6RS05	F6RS05	329	340
21.303	A0AAA9TBS7	A0AAA9TBS7	196	523
21.287	P46193	P46193	45	88
21.282	P63097	P63097	35	29
21.262	A0AAA9TED5	A0AAA9TED5	376	374
21.262	E1B836	E1B836	136	125
21.259	E1BKF9	E1BKF9	289	285
21.254	A8E4P3	A8E4P3	195	195
21.246	A0A452DJ76	A0A452DJ76	106	98
21.239	A0A3Q1LVC7	A0A3Q1LVC7	452	447
21.235	A4IF71	A4IF71	782	694
21.229	P13620	P13620	48	78
21.21	A5D7D1	A5D7D1	217	181
21.2	A0A3Q1N308	A0A3Q1N308	98	122
21.199	P46193	P46193	46	88
21.179	A0AAA9SKC9	A0AAA9SKC9	361	342
21.165	Q5E9F7	Q5E9F7	19	23
21.158	Q9XSJ4	Q9XSJ4	197	233
21.155	Q3ZCC8	Q3ZCC8	130	117
21.135	F1N5R7	A0A3Q1LW75	1097	1479
21.127	E1BMG2	E1BMG2	2635	2623
21.108	F1MDM4	F1MDM4	172	186
21.091	E1BKX7	E1BKX7	1449	1425
21.079	E1BKX7	E1BKX7	349	272
21.068	A0A452DJ91	P00586	178	2
21.049	A0A3Q1LM43	Q0III6	20	233
21.042	Q27965	Q27965	159	507
21.012	F6RJT0	F6RJT0	126	147
21.003	A0AAA9SIR5	A0AAA9SIR5	513	517
21.002	A0A3Q1LNB4	A0A3Q1LNB4	4407	4363
20.999	A0AAA9SNR3	A0AAA9SNR3	516	509
20.995	F1MAZ3	F1MAZ3	818	809
20.983	A0A140T897	A0A140T897	437	561
20.974	A0A3Q1LUJ8	A0A3Q1LUJ8	473	505
20.963	Q58DB9	Q58DB9	426	415
20.953	A0AAF6YTI0	A0AAF6YTI0	31	25
20.94	F1MUD3	F1MUD3	162	170
20.9	A0AAA9S6I8	A0AAA9S6I8	50	54
20.895	A0AAA9S9B5	A0AAA9S9B5	135	126
20.894	A0A3Q1LMS5	Q27965	521	507
20.893	E1BM25	E1BM25	2266	2272
20.874	Q58DW3	Q58DW3	130	149
20.871	F1MR22	F1MR22	575	593
20.864	A0AAA9SAH4	A0AAA9SAH4	380	369
20.861	Q3SZ00	Q3SZ00	519	353
20.853	A0A3Q1LW75	A0A3Q1LW75	2144	2193
20.847	A0AAA9SAH4	A0AAA9SAH4	304	314
20.824	P49410	P49410	91	88
20.818	A7E3D8	A7E3D8	282	289
20.812	A0AAA9TBS7	A0AAA9TBS7	364	196
20.8	Q32KY3	Q32KY3	257	168
20.796	A0AAA9SM57	A0AAA9SM57	1026	1032
20.78	Q2KJH5	Q2KJH5	318	316
20.771	A0A3Q1M8J9	A0A3Q1M8J9	258	56
20.765	Q58DW0	Q58DW0	365	377
20.765	A0A3Q1NHE2	A0A3Q1NHE2	383	378
20.761	F1MC70	F1MC70	26	58
20.746	A0AAA9T8S3	A0AAA9T8S3	298	283
20.741	Q5E9D3	Q5E9D3	76	83
20.733	A0A3Q1LWN4	A0A3Q1LWN4	78	76
20.731	E1BGG1	E1BGG1	443	419
20.723	A0A3Q1LLV8	A0A3Q1LLV8	173	164
20.698	F1N5R7	F1N5R7	3195	3183
20.691	F1MWN8	F1MWN8	867	852
20.684	F1MLB8	F1MLB8	167	175
20.665	E1BLG9	E1BLG9	275	281
20.643	F6RJT0	F6RJT0	130	147
20.631	A0AAA9RZQ2	A0AAA9RZQ2	263	271
20.631	F1N5R7	F1N5R7	3743	3299
20.626	P79105	P79105	43	39
20.602	P05631	P05631	126	83
20.584	Q95M18	Q95M18	547	671
20.578	E1BMG2	E1BMG2	305	310
20.563	Q29RK1	Q29RK1	464	76
20.557	A7Z024	A7Z024	323	284
20.556	A0A3Q1LW75	A0A3Q1LW75	2943	2954
20.555	F1MC70	F1MC70	575	577
20.536	F6RJT0	F6RJT0	129	152
20.533	A5PK71	A5PK71	21	5
20.531	A0AAA9T393	A0AAA9T393	2736	2721
20.527	A0AAF6ZCW1	A0AAF6ZCW1	101	39
20.523	A0A3Q1MRS3	A0A3Q1MRS3	2067	1689
20.517	A0A3Q1MDH1	A0A3Q1MDH1	609	583
20.516	F1MC70	F1MC70	485	447
20.515	F1N206	F1N206	445	410
20.501	Q5E9D3	Q5E9D3	45	76
20.5	A6H742	A6H742	51	86
20.498	A0AAA9RSV0	A0AAA9RSV0	241	421
20.492	A0A3Q1LSN0	A0A3Q1LSN0	88	92
20.471	F1N724	F1N724	3489	3496
20.47	P15396	P15396	451	457
20.458	A0AAF6ZCW1	A0AAF6ZCW1	150	199
20.455	P80724	P80724	141	150
20.451	A0AAA9S6I8	A0AAA9S6I8	352	311
20.441	F1N5R7	F1N5R7	2859	2856
20.44	F1MHN8	F1MHN8	415	423
20.438	P48818	P48818	482	555
20.432	P61603	P61603	70	8
20.42	Q32KY3	Q32KY3	261	168
20.405	A0A3Q1LMS5	A0A3Q1LMS5	168	521
20.402	E1B7Q2	E1B7Q2	600	625
20.399	E1BKM4	E1BKM4	60	11
20.395	P00517	P00517	17	24
20.371	F1MRU4	F1MRU4	950	3050
20.371	E1BPP6	E1BPP6	505	70
20.366	Q3SZK8	Q3SZK8	69	50
20.359	P79105	P79105	34	56
20.354	F1MF34	F1MF34	206	214
20.349	Q0VCX2	Q0VCX2	353	341
20.325	A0A3Q1LW75	A0A3Q1LW75	2754	2918
20.315	Q9XSJ4	Q9XSJ4	54	233
20.303	P61157	P61157	42	75
20.291	P46193	P46193	97	81
20.283	Q3ZCC8	Q3ZCC8	24	117
20.249	F6RJT0	F6RJT0	296	332
20.242	A0A3Q1MCG3	A0A3Q1MCG3	536	536
20.229	E1BMG2	E1BMG2	2635	2592
20.216	F1MAZ3	F1MAZ3	794	799
20.213	A0AAF6Z639	A0AAF6Z639	42	22
20.185	F1MQ37	A0AAA9RT29	1454	1483
20.174	A0A3Q1M8J9	A0A3Q1M8J9	134	214
20.172	E1BAQ3	E1BAQ3	277	259
20.158	A0AAF6DMI6	A0AAF6DMI6	16	42
20.153	Q0P561	Q0P561	91	48
20.14	P04272	P04272	157	169
20.138	Q2KIB0	Q2KIB0	128	203
20.136	Q32KY3	Q32KY3	257	138
20.13	A0AAF6ZI53	A0AAF6ZI53	81	109
20.127	A0A3Q1LTX1	A0A3Q1LTX1	147	63
20.104	P13620	P13620	63	73
20.101	Q32LN4	Q32LN4	133	130
20.082	G3N1C8	G3N1C8	3383	3203
20.078	F1MXX0	F1MXX0	282	269
20.07	P60712	Q5E9B5	113	316
20.065	A0AAA9TS60	A0AAA9TS60	45	40
20.038	A5PJY9	A5PJY9	110	528
20.038	A0A3Q1MKG9	A0A3Q1MKG9	229	236
20.031	F1MHN8	F1MHN8	76	55
20.026	F1MEN8	F1MEN8	162	224
20.024	A0A3Q1LJG3	A0A3Q1LJG3	519	541
20.018	A0A3Q1M8J9	A0A3Q1M8J9	179	182
20	Q29RK1	Q29RK1	76	450
19.989	A0A3Q1LVC7	Q32LP2	161	3
19.979	P62935	P62935	31	82
19.965	P20000	P20000	84	444
19.961	A0A3Q1MVZ1	A0A3Q1MVZ1	669	664
19.94	F1ME65	F1ME65	250	254
19.924	G3X6K8	G3X6K8	372	205
19.907	Q862I1	Q862I1	135	141
19.901	A0A3Q1MRS3	A0A3Q1MRS3	2212	2219
19.898	A0AAA9SER9	A0AAA9SER9	232	227
19.882	P00727	P00727	79	45
19.878	F1MVL2	F1MVL2	306	410
19.87	E1BMD1	E1BMD1	1165	1172
19.866	A5D7D1	A5D7D1	643	632
19.859	A5PK71	A5PK71	203	5
19.846	F1N7K1	F1N7K1	58	69
19.833	Q28046	Q28046	667	675
19.832	Q3T0V4	Q3T0V4	144	152
19.815	F6RJT0	F6RJT0	305	62
19.812	E1BMG2	E1BMG2	506	504
19.788	F1MSJ1	F1MSJ1	86	78
19.776	P79134	A0A3Q1N703	354	219
19.75	E1BPV0	E1BPV0	301	219
19.748	A0A3Q1M3Q9	A0A3Q1M3Q9	1016	276
19.745	F1MF34	F1MF34	561	577
19.739	F1MC70	F1MC70	401	100
19.738	F6Q9Q9	F6Q9Q9	279	163
19.728	Q5EAD0	Q5EAD0	323	346
19.727	F1MXB4	F1MXB4	188	195
19.708	P48818	P48818	482	556
19.708	F1MWN8	F1MWN8	430	433
19.703	A0AAF6ZGV0	A0AAF6ZGV0	486	494
19.698	Q58CQ2	Q58CQ2	289	326
19.673	F1MMV1	F1MMV1	411	392
19.658	A0A3Q1LRE4	A0A3Q1LRE4	770	777
19.649	F1MXX0	F1MXX0	321	313
19.639	G3X6K8	G3X6K8	371	205
19.628	E1BDU8	E1BDU8	379	383
19.613	A0AAA9T0X5	A0AAA9T0X5	1072	1050
19.603	A7MB45	A7MB45	605	639
19.592	A0AAA9T5N2	Q2HJ97	250	296
19.587	A0AAA9TY46	A0AAA9TY46	1304	1326
19.575	P53712	P53712	100	134
19.566	A0AAA9S8T4	A0AAA9S8T4	211	216
19.555	A0A3Q1LVC7	Q32LP2	153	3
19.549	F1MRU4	F1MRU4	2069	2075
19.542	A0A3Q1MXU7	A0A3Q1MXU7	279	275
19.515	F6RBM0	F6RBM0	296	144
19.509	F1MUF5	F1MUF5	1416	1424
19.49	A0AAF6Z2H9	A0AAF6Z2H9	60	26
19.488	P46193	P46193	166	56
19.481	A0A3Q1LVC7	A0A3Q1LVC7	452	539
19.478	A0A3Q1LJA4	A0A3Q1LJA4	96	126
19.473	P54281	P54281	222	199
19.471	E1B8H8	E1B8H8	196	395
19.457	F6QQ60	A0AAA9TRC9	116	104
19.451	P20000	P48644	84	419
19.439	A0A3Q1LVC7	A0A3Q1LVC7	433	446
19.435	Q3SZI4	Q3SZI4	85	9
19.399	Q3SZI4	Q3SZI4	11	74
19.39	A0AAA9TBS7	A0AAA9TBS7	74	233
19.381	A0AAF6ZI53	A0AAF6ZI53	81	96
19.38	A0AAA9U0D2	A0AAA9U0D2	888	895
19.37	A0A3Q1M8J9	A0A3Q1M8J9	258	246
19.364	Q17QJ1	Q17QJ1	340	182
19.364	P02672	P02672	461	474
19.348	A0A452DIR2	A0A452DIR2	120	98
19.341	E1BMR9	E1BMR9	166	159
19.332	F6S0F4	F6S0F4	162	192
19.331	A0A3Q1LLZ3	A0A3Q1LLZ3	356	362
19.317	E1BKT9	P15924	1341	1323
19.308	P00517	P00517	310	9
19.304	E1B8W3	E1B8W3	519	670
19.303	Q5E956	Q5E956	173	176
19.296	A5D7D1	A5D7D1	642	646
19.291	Q3T0P6	Q3T0P6	131	141
19.277	A0AAA9SP57	E1B8W3	380	365
19.274	A0AAA9TJK9	A0AAA9TJK9	428	395
19.272	A0A3Q1LTX1	A0A3Q1LTX1	105	92
19.264	A0AAA9SE22	A0AAA9SE22	71	83
19.264	A0AAA9SGY2	A0AAA9SGY2	1391	1400
19.243	G3N2M8	G3N2M8	187	184
19.23	G3N1C8	G3N1C8	854	878
19.226	G3N2M8	G3N2M8	421	428
19.203	Q3SZI4	A0A140T894	11	70
19.196	A0AAA9TBS7	A0AAA9TBS7	133	125
19.191	E1BCG0	E1BCG0	161	172
19.186	A0A3Q1M8J9	A0A3Q1M8J9	258	254
19.172	A0A3Q1M010	A0A3Q1M010	303	282
19.151	Q148D3	Q148D3	470	477
19.127	A0AAF6DMI6	A0AAF6DMI6	42	26
19.125	P15924	E1BKT9	1091	1093
19.124	A0AAA9TMK4	A0AAA9TMK4	243	307
19.113	F1MJJ0	F1MJJ0	3302	3131
19.106	F1MX00	F1MX00	148	159
19.105	F1N6D4	F1N6D4	31	37
19.104	A0AAA9S5I1	E1BCG0	366	20
19.076	Q8MJ05	Q8MJ05	164	227
19.067	F1MGZ5	F1MGZ5	397	93
19.067	A0AAA9TIS4	A0AAA9TIS4	342	350
19.054	A0AAA9TY46	A0AAA9TY46	774	800
19.053	E1BHL1	E1BHL1	349	338
19.043	A0A3Q1MIS1	A0A3Q1MIS1	334	403
19.036	F6RJT0	F6RJT0	503	424
19.02	A0AAA9SER9	A0AAA9SER9	209	205
19.018	A0A3Q1LMS5	Q27965	328	325
19.01	F1N169	F1N169	1824	1801
19.004	E1BMG2	E1BMG2	327	290
19	A0AAA9TFM5	A0AAA9TFM5	163	174
18.992	E1B836	E1B836	147	152
18.991	G3MWG4	G3MWG4	189	196
18.978	A0A3Q1M201	A0A3Q1M201	376	301
18.972	A0AAA9TJA8	A0AAA9TJA8	282	277
18.966	A5PK42	A5PK42	212	172
18.958	P54281	A0A3Q1MHH7	111	725
18.953	G3N2M8	G3N2M8	304	310
18.951	A0A452DJ66	A0AAA9S0P0	93	60
18.951	F1MJJ0	F1MJJ0	3106	3323
18.945	E1B836	E1B836	204	251
18.929	Q58DB9	Q58DB9	457	477
18.914	A0A3Q1MPF1	A0A3Q1MPF1	364	297
18.912	A0AAA9SGV4	A0AAA9SGV4	1051	1036
18.911	G3N1C8	G3N1C8	3420	3122
18.863	F6QQ60	A0AAA9U1R4	197	263
18.859	A0A3Q1LVC7	A0A3Q1LVC7	153	416
18.858	F1MC70	F1MC70	485	401
18.833	E1BMG2	E1BMG2	3834	3837
18.825	Q56JV9	Q56JV9	249	182
18.819	F1N5R7	F1N5R7	2834	2639
18.809	F1MP58	F1MP58	880	885
18.802	A0A3Q1NHP5	A0A3Q1NHP5	297	321
18.792	Q5E947	Q5E947	27	67
18.783	P79105	P79105	2	49
18.778	A0AAA9RW82	A0AAA9RW82	75	34
18.76	A0A3Q1N827	A0A3Q1N827	1546	1473
18.755	A7Z014	A7Z014	102	597
18.754	F1MC70	F1MC70	143	145
18.753	A0A3Q1M8U2	A0A3Q1M8U2	191	202
18.751	A0AAA9U1G5	A0AAA9U1G5	392	632
18.73	F1N601	F1N601	491	484
18.721	A0A3Q1LVA9	A0A3Q1LVA9	1708	1790
18.711	E1BA36	E1BA36	1360	1411
18.71	E1B7Q2	E1B7Q2	300	306
18.705	E1BLG9	E1BLG9	622	579
18.703	E1BGG1	E1BGG1	243	220
18.665	F1N1E1	F1N1E1	135	126
18.664	F1N124	F1N124	213	264
18.654	Q5E9X4	Q5E9X4	149	108
18.641	A0AAA9T0H9	P67808	135	58
18.632	A0AAA9TP09	A0AAA9TP09	178	194
18.625	F6RS05	F6RS05	472	492
18.608	Q2TA38	Q2TA38	392	351
18.596	A0AAA9S9B5	A0AAA9S9B5	418	444
18.591	Q3SZ00	Q3SZ00	505	406
18.57	E1BA36	E1BA36	1967	1972
18.547	F6Q722	F6Q722	122	135
18.546	A0A3Q1LU45	A0A3Q1LU45	124	130
18.539	A0AAA9T0X5	A0AAA9T0X5	756	771
18.533	F1MF34	F1MF34	206	209
18.525	F1MUF5	F1MUF5	1416	1553
18.517	A0A3Q1MU95	A0A3Q1MU95	291	303
18.509	P46193	P46193	46	90
18.495	A5PK42	A5PK42	639	595
18.489	E1BBL1	E1BBL1	115	128
18.473	A0AAA9TCE4	A0AAA9TCE4	48	51
18.468	A0AAA9RW82	A7MAZ5	64	53
18.467	A0AAA9TV90	A0AAA9TV90	220	241
18.467	P11024	P11024	171	430
18.466	A6H782	A6H782	239	320
18.453	A5PK42	A5PK42	391	359
18.451	A4FUE7	A4FUE7	196	216
18.438	A0A3Q1LVC7	A0A3Q1LVC7	153	463
18.437	F1MMB4	F1MMB4	699	700
18.424	E1BP31	E1BP31	340	466
18.424	E1BMG2	E1BMG2	3501	3295
18.423	Q58DW0	Q58DW0	361	377
18.423	E1BB04	E1BB04	329	321
18.423	Q95L54	Q95L54	61	50
18.421	A0AAA9SUC1	A0AAA9SUC1	349	327
18.407	E1BE64	E1BE64	379	391
18.388	Q8MJ05	Q8MJ05	36	73
18.376	Q27965	A7E3Q2	507	515
18.369	A5PK71	A5PK71	22	16
18.338	A0AAA9SR16	A0AAA9SR16	135	84
18.332	Q95L54	Q95L54	14	18
18.329	F6RJT0	F6RJT0	504	429
18.325	P61603	P61603	28	8
18.321	P13621	P13621	100	54
18.32	E1BPV0	E1BPV0	760	751
18.314	F6QPG2	F6QPG2	395	369
18.31	A6H742	A6H742	86	58
18.305	A0AAA9U0D2	A0AAA9U0D2	241	360
18.301	F1MQ37	F1MQ37	860	856
18.274	Q8MJ05	Q8MJ05	111	42
18.259	A0A3Q1N703	A0A3Q1N703	437	433
18.255	F1MEN8	F1MEN8	365	435
18.251	Q1JPG1	Q1JPG1	62	91
18.232	A0A3Q1LPZ4	A0A3Q1LPZ4	107	82
18.227	E1BLK7	E1BLK7	169	173
18.223	A0AAF7AMQ9	A0AAF7AMQ9	194	180
18.205	F1MC70	F1MC70	394	577
18.187	F1MAZ3	F1MAZ3	975	985
18.178	A0AAF6ZAD2	A0AAF6ZAD2	35	28
18.143	E1BFF4	E1BFF4	773	785
18.141	Q3SZ90	Q3SZ90	103	32
18.141	A0AAA9TH40	E1BJA2	514	194
18.136	P54281	P54281	229	713
18.127	F6R3F7	F6R3F7	42	2
18.124	E1BLG9	E1BLG9	281	311
18.092	P24627	P24627	103	106
18.088	A6H769	A6H769	147	155
18.087	E1BKM4	E1BKM4	632	625
18.08	E1BNE0	E1BNE0	151	155
18.078	A0A3Q1MIB0	A0A3Q1MIB0	1458	1445
18.06	Q27965	Q27965	100	77
18.057	F1MWN8	F1MWN8	51	58
18.034	F1MAZ3	F1MAZ3	879	905
18.028	Q9XSJ4	Q9XSJ4	197	54
18.02	Q95M18	Q95M18	300	306
17.996	Q2TA16	Q2TA16	263	267
17.986	A0A3Q1LVC7	A0A3Q1LVC7	153	446
17.986	A0A3Q1MM93	A0A3Q1MM93	176	182
17.98	A4IF97	A4IF97	167	149
17.972	A0AAA9SIR5	A0AAA9SIR5	450	497
17.96	Q04467	Q04467	384	280
17.958	F1MHS5	F1MHS5	43	35
17.956	F1MC70	F1MC70	485	496
17.934	A0A3S5ZPF7	A0A3S5ZPF7	195	184
17.931	E1BKT9	E1BKT9	1423	1420
17.919	A0A3Q1M7D1	A0A3Q1M7D1	1454	1178
17.912	A0AAA9SQM8	A0AAA9TAX9	557	569
17.888	A0A452DJ66	A0AAA9S0P0	333	163
17.888	F1MLB8	P19483	539	525
17.886	A0AAA9SWE4	A0AAA9SWE4	299	337
17.882	F1MC70	F1MC70	577	567
17.88	A0AAA9THP8	A0AAA9THP8	84	95
17.809	A0AAA9SCT4	A0AAA9SCT4	1195	1281
17.8	E1B8W3	E1B8W3	325	341
17.785	A5PK42	A5PK42	117	109
17.773	F6QI68	F6QI68	561	482
17.769	A0A3Q1MIB0	A0A3Q1MIB0	1465	1458
17.768	Q2KJH4	Q2KJH4	311	317
17.768	P24627	P24627	332	92
17.767	A0AAA9TCQ9	A0AAA9TCQ9	430	437
17.765	A0AAA9S9B5	A0AAA9S9B5	112	120
17.763	P02070	P02070	18	119
17.753	A0A3Q1M355	A0A3Q1M355	745	757
17.749	F1MC70	F1MC70	26	101
17.743	F1MUF5	F1MUF5	1424	1433
17.723	A0A3S5ZPM3	A0A3S5ZPM3	381	378
17.722	A0AAF6ZF08	A0AAF6ZF08	187	195
17.718	A0AAA9TJK9	A0AAA9TJK9	132	128
17.714	A0A3Q1MRF5	A0A3Q1MRF5	662	416
17.71	A0AAA9TIS4	Q2HJ49	70	3
17.691	F1MXX0	F1MXX0	321	211
17.687	F6Q9Q9	F6Q9Q9	279	160
17.667	P00829	P00829	350	201
17.664	A0AAA9S0A1	A0AAA9S0A1	1080	1086
17.663	F1MUD3	F1MUD3	192	199
17.658	A0A3Q1M8U2	A0A3Q1M8U2	191	197
17.653	Q3SWX4	Q3SWX4	58	68
17.651	A0AAA9TE61	A0AAA9TE61	154	159
17.65	F1MMB4	F1MMB4	879	888
17.635	A0A452DIU0	A0A452DIU0	226	159
17.634	Q04467	Q04467	199	193
17.619	A0A3Q1LHZ0	A0A3Q1LHZ0	272	321
17.617	Q95132	Q95132	519	516
17.612	A0AAA9SGY2	A0AAA9SGY2	71	175
17.61	F1MWN8	F1MWN8	351	336
17.606	P13272	P13272	163	182
17.594	G5E5T1	G5E5T1	420	215
17.579	P51176	P51176	677	663
17.573	A0AAF6YSJ2	A0AAF6YSJ2	157	154
17.572	P48818	P48818	331	482
17.569	A0AAA9S9B5	A0AAA9S9B5	90	81
17.566	E1BJA2	E1BJA2	189	295
17.563	A0AAF6ZFL8	A0AAF6ZFL8	697	690
17.562	A0A3Q1LQR2	A0AAA9S0P0	370	334
17.561	Q3ZCC8	Q3ZCC8	117	144
17.552	P35527	P35527	339	336
17.552	A0AAA9SIR5	A0AAA9TKX2	66	85
17.549	F1MQ37	F1MQ37	199	202
17.544	A0A3Q1LQR2	A0A452DJ66	370	93
17.539	F1MMB4	F1MMB4	1214	1240
17.533	E1BPV0	E1BPV0	301	222
17.531	P05631	P05631	90	88
17.517	P04272	P04272	206	157
17.513	A0A3Q1LVC7	A0A3Q1LVC7	539	446
17.513	A0A3Q1LWN4	A0A3Q1LWN4	78	71
17.498	F1MQ01	F1MQ01	794	88
17.497	P62261	P62261	152	156
17.483	F1N5R7	F1N5R7	2770	2808
17.483	G3N1C8	G3N1C8	1760	1593
17.482	F1MRU4	F1MRU4	1569	1278
17.473	Q27965	Q27965	100	108
17.459	Q2TBQ5	Q2TBQ5	20	26
17.449	A0A3Q1M010	A0A3Q1M010	60	189
17.422	E1BE64	E1BE64	582	580
17.412	A0AAA9S5I0	A0AAA9S5I0	322	212
17.409	G3MWV5	A7MAZ5	110	91
17.408	A0A3Q1N827	A0A3Q1N827	878	871
17.405	Q58DB9	Q58DB9	426	405
17.404	P15924	E1BKT9	1323	1497
17.392	A0AAA9TNQ7	A0AAA9TNQ7	23	33
17.391	F1MMP2	F1MMP2	921	932
17.385	P79105	P79105	34	48
17.377	A0AAA9S9B5	A0AAA9S9B5	418	449
17.372	A7E3Q2	A7E3Q2	78	101
17.371	P24627	P24627	296	288
17.363	F1MR22	F1MR22	593	572
17.362	Q2KIU7	Q2KIU7	197	204
17.357	A0AAA9RYG1	A0AAA9RYG1	218	169
17.353	A0A3Q1LQR2	A0AAA9S0P0	370	326
17.347	A5D984	A5D984	256	247
17.341	F1N206	F1N206	104	122
17.333	F1MWN8	F1MWN8	45	38
17.315	F1N5R7	F1N5R7	1910	1932
17.307	A0A452DIB2	A0A452DIB2	108	124
17.302	F6RJT0	F6RJT0	366	362
17.299	A0A3Q1MPF1	A0A3Q1MPF1	363	297
17.287	A0AAA9TJ30	A0A3Q1LMS5	187	521
17.286	P35526	P35526	328	315
17.275	F1MD24	F1MD24	631	567
17.265	A0AAA9SER9	A0AAA9SER9	138	154
17.26	A6H782	A6H782	454	447
17.254	F1MGZ5	F1MGZ5	625	619
17.226	Q862I1	Q862I1	135	124
17.223	F1MP58	F1MP58	502	509
17.209	A0A3Q1LY05	A0A3Q1LY05	743	818
17.2	F1MAZ3	F1MAZ3	649	646
17.195	F1N3R4	F1N3R4	324	191
17.192	A0A3Q1MU95	A0A3Q1MU95	377	592
17.19	F1N594	F1N594	344	378
17.189	Q8MJ05	Q8MJ05	119	164
17.184	A0AAA9S9Y4	A0AAA9S9Y4	717	710
17.181	A0A3Q1MIS1	Q3SX14	99	2
17.174	P07857	P07857	450	540
17.165	A0AAA9SQM8	Q95M18	53	168
17.151	F1N009	F1MV66	197	59
17.146	A0AAA9TGA8	A0AAA9TGA8	107	147
17.139	Q04467	Q04467	166	155
17.139	E1BLG9	E1BLG9	579	571
17.138	Q32LN4	Q32LN4	200	193
17.129	Q3MHR3	P61285	44	36
17.128	F1MV66	F1MV66	59	198
17.122	F1MKE9	F1MKE9	1244	1248
17.115	F1MQS5	F1MQS5	211	203
17.115	Q5E956	Q5E956	188	194
17.112	F1MMB4	F1MMB4	1184	1188
17.112	A0AAA9TXH1	A0AAA9TXH1	1181	1187
17.111	A0AAA9T8S3	A0AAA9T8S3	298	280
17.111	Q58DB9	Q58DB9	378	426
17.106	A0A3Q1MFD0	A0A3Q1MFD0	771	768
17.083	P80311	P80311	181	98
17.079	E1BGG1	E1BGG1	172	157
17.078	F1MMB4	F1MMB4	585	574
17.076	P79105	P79105	34	34
17.069	P13621	P13621	70	90
17.063	F1MQ37	F1MQ37	613	435
17.057	E1BGG1	E1BGG1	172	220
17.054	E1BGC1	E1BGC1	319	391
17.054	F1MQ37	F1MQ37	1802	1806
17.052	F1N5R7	F1N5R7	1022	1015
17.041	F1N5R7	F1N5R7	1257	1255
17.039	F1ME65	F1ME65	277	284
17.038	A0AAA9TP09	A0AAA9TP09	103	96
17.012	F1N3J3	F1N3J3	34	30
17.009	A0A3Q1LWN4	A0A3Q1LWN4	201	179
17.003	A0AAA9S5I0	A0AAA9S5I0	405	413
16.99	A7MBC5	A7MBC5	382	375
16.987	A5PK42	A5PK42	643	595
16.974	F1MP58	F1MP58	1081	1083
16.972	Q3ZCC8	Q3ZCC8	115	16
16.97	A0AAA9U0D2	A0AAA9U0D2	805	808
16.945	A0A3Q1LLV8	A0A3Q1LLV8	92	104
16.943	A0A3Q1LW75	A0A3Q1LW75	2138	2153
16.94	F1ME65	F1ME65	254	260
16.935	F1MWN8	F1MWN8	376	369
16.933	F1ME65	F1ME65	181	172
16.929	Q3SZ22	Q3SZ22	247	141
16.924	Q5EAD0	Q5EAD0	381	360
16.923	F6S0F4	F6S0F4	162	186
16.913	Q56JX8	Q56JX8	78	34
16.892	P61603	P61603	40	70
16.892	A0AAA9RW82	A7MAZ5	34	91
16.887	A0AAA9TPD2	A0AAA9TPD2	258	265
16.886	E1BMF2	E1BMF2	468	427
16.882	A0AAA9U0D2	A0AAA9U0D2	1073	1075
16.881	Q0VCX2	Q0VCX2	448	517
16.868	E1B8W3	E1B8W3	304	290
16.861	P60712	Q5E9B5	294	327
16.86	A0A3Q1M5T5	A0A3Q1M5T5	166	331
16.859	A0A3Q1LVC7	A0A3Q1LVC7	630	251
16.847	Q1RMX7	Q1RMX7	146	298
16.845	Q02370	Q02370	75	98
16.831	A0A3Q1MJM1	A0A3Q1MBP1	780	75
16.814	E1BKF9	E1BKF9	249	285
16.812	A0AAF6ZGV0	A0AAF6ZGV0	175	179
16.811	A0AAA9SRN0	A0AAA9SRN0	101	117
16.802	Q17QJ1	Q17QJ1	341	182
16.794	E1BKT9	P15924	1341	1323
16.789	A0A3Q1MHH7	P54281	725	704
16.788	A0AAA9S0A1	A0AAA9S0A1	224	227
16.782	Q27965	Q27965	319	325
16.777	Q5E9B5	Q5E9B5	62	329
16.776	P15924	P15924	1218	1209
16.775	F1MUD3	F1MUD3	881	874
16.761	Q3T0P6	Q3T0P6	11	191
16.757	Q27965	Q27965	56	257
16.743	A0AAA9TED5	A0AAA9TED5	401	406
16.74	A0AAA9SSG4	A0AAA9SSG4	537	549
16.722	A0A3Q1LLV8	A0A3Q1LLV8	504	457
16.691	P35527	P35527	192	170
16.689	E1BMG2	E1BMG2	327	274
16.685	Q32PD5	Q32PD5	143	2
16.683	Q95L54	Q95L54	61	133
16.683	A4FV54	A4FV54	176	55
16.679	A0AAF6Z682	Q3SZ59	29	27
16.671	Q3ZCC8	Q3ZCC8	24	115
16.667	A0AAA9SAH4	A0AAA9SAH4	488	445
16.663	E1BQ37	E1BQ37	442	353
16.629	A0AAA9SGN3	A0AAA9SGN3	205	219
16.617	A0A3Q1LWN4	A0A3Q1LWN4	271	265
16.612	Q58CQ2	Q58CQ2	308	289
16.605	A0AAA9SCT4	A0AAA9SCT4	1438	1431
16.603	F1MP58	F1MP58	1118	1111
16.593	F1N5R7	F1MRU4	1506	1385
16.589	E1BMG2	E1BMG2	3723	3729
16.587	Q3SZI4	A0A140T894	158	120
16.578	O77750	O77750	274	263
16.561	Q3MHR3	Q3MHR3	36	44
16.552	E1BCG0	E1BCG0	271	172
16.545	A0A3Q1LTX1	A0A3Q1MF55	63	147
16.542	A7MBH5	A7MBH5	429	439
16.525	Q5E9B5	P60712	329	294
16.511	Q3T0D0	Q3T0D0	60	66
16.507	Q1RMR3	Q1RMR3	152	144
16.504	A0A3Q1LWN4	A0A3Q1LWN4	113	133
16.489	F1MMP2	F1MMP2	893	886
16.48	F1MX00	F1MX00	507	511
16.476	F1MLB8	F1MLB8	175	194
16.461	Q3T0P6	Q3T0P6	279	323
16.456	A0AAA9TIS4	A0AAA9TIS4	70	62
16.447	E1BPJ0	E1BPJ0	1836	1849
16.445	Q08E32	Q08E32	46	39
16.433	A0A3Q1LW75	A0A3Q1LW75	3271	3225
16.424	A0AAA9RW41	A0AAA9RW41	2150	2038
16.413	A0A3Q1LY05	A0A3Q1LY05	743	753
16.41	F1MUF5	F1MUF5	1553	1559
16.404	A0AAA9TP09	A0AAA9TP09	517	514
16.39	P62261	P62261	65	73
16.386	Q3ZBL4	Q3ZBL4	281	286
16.375	A0AAA9T0X5	A0AAA9T0X5	58	50
16.374	P35816	P35816	335	326
16.372	Q0II90	Q0II90	318	322
16.37	F6QQ60	A0AAA9TRC9	197	195
16.368	A0AAA9T0D2	A0AAA9T0D2	781	767
16.349	E1BLG9	E1BLG9	190	190
16.349	F1MJJ0	F1MJJ0	3089	3333
16.342	A0AAA9TFB6	A0A3Q1MSQ6	659	26
16.342	A0A3Q1LWN4	A0A3Q1LWN4	77	61
16.337	Q3T0U2	A0A3Q1M8U2	181	191
16.332	F6RS05	F6RS05	368	616
16.33	A0AAA9TBS7	A0AAA9TBS7	396	389
16.326	Q58DT1	Q58DT1	19	23
16.325	P62808	P62808	6	21
16.297	P15924	P15924	1692	1700
16.292	A0A3Q1LJD6	A0A3Q1LJD6	210	201
16.288	E1BN01	E1BN01	178	178
16.276	Q32LP2	Q32LP2	313	296
16.272	P00517	P00517	255	267
16.267	A0AAA9TNU2	A0AAA9TNU2	777	769
16.263	F1MQ37	F1MQ37	1173	1274
16.249	F1N7G5	F1N7G5	224	218
16.245	F6RJT0	F6RJT0	503	429
16.244	A0AAF6ZGV0	A0AAF6ZGV0	255	261
16.224	P61603	P61603	66	99
16.208	A0AAA9T0X5	A0AAA9T0X5	1054	1056
16.207	P79105	P79105	83	44
16.203	A0A3Q1M7D1	A0A3Q1M7D1	608	611
16.201	G3N2M8	G3N2M8	187	177
16.196	A0A3Q1LQR2	A0AAA9S0P0	370	272
16.184	E1BA36	E1BA36	2119	2053
16.178	P19858	P19858	14	155
16.177	A0AAA9TP09	A0AAA9TP09	663	654
16.174	P00829	P00829	485	522
16.171	A0A3Q1LUG0	A0A3Q1LUG0	225	151
16.159	A0A3Q1LMS5	A0A3Q1LMS5	328	337
16.154	P04038	P04038	66	59
16.152	Q3ZCC8	Q3ZCC8	130	144
16.146	F1MQ37	F1MQ37	1240	1246
16.143	F1MQ37	F1MQ37	1219	1212
16.139	A6H742	A6H742	50	58
16.132	P80311	P80311	186	98
16.131	A0A3Q1NND0	A0A3Q1NND0	1031	1039
16.118	A0A3Q1LVC7	A0A3Q1LVC7	153	149
16.111	F1MUF5	F1MUF5	414	419
16.108	Q5E9D3	Q5E9D3	83	89
16.098	Q862H7	Q862H7	33	55
16.096	A0A3Q1LNB4	A0A3Q1LNB4	497	505
16.085	E1BA36	E1BA36	584	655
16.083	F6RJT0	F6RJT0	503	488
16.081	Q58DB9	Q58DB9	378	418
16.08	F6Q9Q9	F6Q9Q9	122	128
16.079	Q27965	Q27965	500	159
16.075	E1BGB0	E1BGB0	262	271
16.067	E1BKH1	E1BKH1	299	333
16.062	A0A3Q1MVJ5	A0A3Q1MVJ5	307	295
16.056	F1MXX0	F1MXX0	110	122
16.047	A0AAA9SGY2	A0AAA9SGY2	974	962
16.035	G3N2M8	G3N2M8	428	423
16.001	A0AAA9SCC8	A0AAA9SCC8	71	677
16	A0AAA9TJN2	A0AAA9TJN2	93	90
15.995	A0AAA9T393	A0AAA9T393	2736	2746
15.98	A0AAA9U1R4	F6QQ60	245	184
15.97	A0AAA9T0X5	A0AAA9T0X5	798	759
15.97	Q5E9J4	Q5E9J4	144	163
15.96	E1B8W3	E1B8W3	717	751
15.953	A0A452DJ80	A0A452DJ80	123	107
15.928	A0A3Q1LPR4	A0A3Q1LPR4	1545	1516
15.927	P39872	P39872	399	386
15.924	E1B836	E1B836	78	80
15.918	F1MHC2	F1MHC2	13	526
15.903	F1MUD3	F1MUD3	1166	1315
15.9	Q9BGI3	Q9BGI3	136	35
15.9	E1BKX7	E1BKX7	877	838
15.897	Q17R14	Q17R14	113	135
15.892	P24627	P24627	119	240
15.889	A0AAA9TCQ9	A0AAA9TCQ9	4348	4364
15.885	A0A3Q1M5T5	A0A3Q1M5T5	316	327
15.883	P62935	P62935	44	28
15.879	A0A3Q1LVC7	A0A3Q1LVC7	452	433
15.871	F1N724	F1N724	3496	3303
15.869	A0AAA9SWE4	A0AAA9SWE4	459	467
15.862	A7MAZ5	A0AAA9RW82	91	46
15.858	A7YY35	A7YY35	802	797
15.856	A0A3Q1LZ07	A0A3Q1LZ07	213	329
15.848	F1MC70	F1MC70	37	61
15.84	A5PK42	A5PK42	253	142
15.836	A0A3Q1LW75	A0A3Q1LW75	3267	3229
15.83	F1MZM3	F1MZM3	523	543
15.83	A0AAA9S0P0	A0AAA9S0P0	326	60
15.826	Q32LN4	Q32LN4	200	190
15.823	P20004	P20004	551	543
15.803	F1ME65	F1ME65	291	295
15.801	A7E3D8	A7E3D8	425	423
15.799	Q5E9F5	Q5E9F5	153	156
15.798	Q5E983	Q5E983	129	132
15.763	G3X757	G3X757	652	658
15.743	O77834	O77834	199	204
15.726	A0AAF6DM04	A0AAF6DM04	298	302
15.696	E1BHZ3	E1BHZ3	633	625
15.689	P00829	P00829	522	475
15.684	Q58DB9	Q58DB9	228	220
15.683	F1N7K1	F1N7K1	58	28
15.681	A0AAA9RS24	A0AAA9RS24	3043	3020
15.657	A7MBH5	A7MBH5	606	601
15.655	F1MXX0	F1MXX0	211	222
15.648	F6RS05	F6RS05	545	207
15.647	F1MKE9	F1MKE9	1126	1119
15.632	Q58DW0	Q58DW0	394	399
15.625	P68002	P68002	43	72
15.612	F1N206	F1N206	430	267
15.608	Q8MJ05	Q8MJ05	36	119
15.608	Q76LV2	Q76LV2	586	632
15.592	A0AAA9TTM6	A0AAA9TTM6	216	223
15.588	P68002	P68002	43	31
15.571	A6H782	A6H782	454	451
15.57	F1N5R7	F1N5R7	15	28
15.567	G3MXR8	G3MXR8	479	487
15.556	E1BN01	E1BN01	178	192
15.551	P61356	P61356	93	6
15.549	P62261	P62261	69	78
15.547	Q0VCX2	Q0VCX2	633	652
15.544	A0A3Q1LVX0	A0A3Q1LVX0	308	301
15.507	A0A3Q1LZ07	A0A3Q1LZ07	286	211
15.496	A0A3Q1LVC7	A0A3Q1LVC7	232	416
15.489	Q76LV2	Q76LV2	408	415
15.481	A0A3Q1LRX3	A0A3Q1LRX3	90	75
15.472	P62261	P62261	64	73
15.469	A7YY35	A7YY35	1032	1036
15.468	A0AAF6YU28	A0AAF6YU28	226	54
15.455	A0AAF7AMQ9	A0AAF7AMQ9	176	201
15.45	Q0VCX2	Q0VCX2	447	517
15.428	A0AAA9S9B5	A0AAA9S9B5	418	443
15.39	A0A3Q1LIB4	A0A3Q1LIB4	401	392
15.381	P56701	P56701	858	861
15.379	Q2TBV3	Q2TBV3	114	205
15.355	A0A3Q1LVC7	A0A3Q1LVC7	539	426
15.346	A0A3Q1MCH3	A0A3Q1MCH3	437	585
15.338	E1BKX7	E1BKX7	1788	1811
15.334	A0A3Q1M7D1	A0A3Q1M7D1	3342	3338
15.33	A0A3Q1LVC7	A0A3Q1LVC7	449	489
15.325	F1N020	F1N020	469	462
15.317	F6RJT0	F6RJT0	126	140
15.316	A5PK71	A5PK71	5	16
15.299	A0A3Q1LVC7	A0A3Q1LVC7	452	416
15.291	Q2TA49	Q2TA49	279	292
15.287	A0AAA9T0X5	A0AAA9T0X5	759	810
15.286	A0A3Q1LNB4	A0A3Q1LNB4	724	702
15.283	A0AAA9T8T9	A0AAA9T8T9	95	81
15.277	Q32KY3	Q32KY3	122	138
15.255	Q2HJD7	Q2HJD7	125	149
15.254	A0A3Q1LVC7	Q32LP2	539	313
15.249	A0AAA9T0X5	A0AAA9T0X5	993	999
15.244	A0AAA9TLR8	A0AAA9TLR8	107	120
15.234	Q2TBW8	Q2TBW8	145	169
15.205	Q2KIU7	Q2KIU7	161	199
15.202	A0AAF6ZCW1	A0AAF6ZCW1	102	40
15.199	A0A3Q1N369	A0A3Q1N369	417	411
15.175	Q3SZC1	Q3SZC1	169	215
15.174	Q3ZCC8	Q3ZCC8	144	136
15.164	Q3ZCH0	Q3ZCH0	106	314
15.114	P45879	P45879	34	61
15.098	A0A3Q1LLV8	A0A3Q1LLV8	63	69
15.088	E1BCG0	E1BCG0	161	186
15.086	A0AAA9TIS4	Q2HJ49	62	3
15.084	F1N206	F1N206	445	417
15.082	A0AAA9TAE6	A0AAA9TAE6	50	60
15.073	F1MLG1	F1MLG1	255	252
15.054	A0AAF6ZG02	A0AAF6ZG02	445	335
15.049	E1BHW8	E1BHW8	325	332
15.032	Q2KIU7	Q2KIU7	149	197
15.031	A0AAA9T7L3	A0AAA9T7L3	92	81
15.026	A0A3Q1LWN4	A0A3Q1LWN4	271	277
15.025	Q3MHP2	Q3MHP2	58	179
15.024	A0AAA9U0D2	A0AAA9U0D2	402	415
15.015	F1MC70	F1MC70	280	297
15.012	Q76LV2	Q76LV2	284	84
15.001	A0AAA9SKC9	A0AAA9SKC9	87	69
14.999	F1MUD3	F1MUD3	627	693
14.996	A0A3Q1LVC7	A0A3Q1LVC7	153	547
14.993	Q0P561	Q0P561	52	36
14.987	A0AAA9RZV5	A0AAA9RZV5	77	74
14.986	A0AAA9RT29	A0AAA9RT29	1873	1866
14.984	A0AAA9TTM6	A0AAA9TTM6	169	143
14.975	A0A3Q1N158	A0A3Q1N158	471	483
14.97	Q3ZBI7	Q3ZBI7	2	17
14.97	A0A3Q1LW75	A0A3Q1LW75	931	2689
14.962	A0AAA9SHL0	A0AAA9SHL0	1638	1935
14.95	E1BI95	E1BI95	368	354
14.939	A0AAA9TYS8	A0AAA9TYS8	315	327
14.924	A0A3Q1LRE4	A0A3Q1LRE4	823	801
14.908	A0A3Q1MTR1	A0A3Q1MTR1	1538	1543
14.905	Q58CQ2	Q58CQ2	323	328
14.901	F1MC22	F1MC22	114	107
14.901	A0A452DIC5	A0A452DIC5	82	281
14.899	A6H7E3	A6H7E3	232	240
14.894	A7E3Q8	A7E3Q8	545	611
14.885	A0AAA9SI77	Q1RMI2	174	147
14.88	E1BK38	E1BK38	3710	3805
14.878	A4FUE7	A4FUE7	174	168
14.874	A0A3Q1M8J9	A0A3Q1M8J9	258	249
14.868	A6QQ60	A6QQ60	50	58
14.861	A0AAA9T0X5	A0AAA9T0X5	180	91
14.859	Q2KJH5	Q2KJH5	294	301
14.839	Q08E34	Q08E34	365	373
14.837	F1MXX0	F1MXX0	216	314
14.837	A6QQ60	A6QQ60	244	239
14.827	A0A3Q1LVC7	A0A3Q1LVC7	446	426
14.798	Q32LN4	Q32LN4	58	73
14.789	P80724	P80724	182	186
14.786	A7YWC4	A7YWC4	362	490
14.786	F6QPG2	F6QPG2	395	918
14.786	A0AAA9SWR2	A0AAA9SWR2	21	28
14.772	P05786	P05786	467	459
14.762	P49410	P49410	418	256
14.746	P00517	P00517	9	22
14.746	A0A452DIU0	A0A452DIU0	335	339
14.74	A0A3Q1N827	A0A3Q1N827	1485	1492
14.733	Q3T0J3	Q3T0J3	188	197
14.725	F1N724	F1N724	3496	3296
14.723	P24627	P24627	358	348
14.714	P04272	P04272	80	47
14.711	Q27965	Q27965	512	190
14.708	P63103	P63103	157	120
14.706	F1MUF5	F1MUF5	701	692
14.699	Q32KS2	Q32KS2	267	253
14.699	A0A3Q1LIX4	A0A3Q1LIX4	440	418
14.698	F1MX00	F1MX00	195	195
14.696	A0AAA9TPG5	A0AAA9TPG5	524	521
14.685	A0AAA9S9Y4	A0AAA9S9Y4	656	663
14.67	Q3MHR3	P61285	48	36
14.668	A0A3Q1M4T2	A0A3Q1M4T2	193	267
14.659	A0A452DJ91	A0A452DJ91	447	390
14.651	F1N169	F1N169	691	771
14.651	Q58DB9	Q58DB9	378	104
14.648	P63103	P63103	85	9
14.643	F1MKF8	F1MKF8	443	371
14.642	A0A452DJ91	P00586	168	2
14.636	A0A3Q1LWN4	A0A3Q1LWN4	71	61
14.636	F6RG16	F6RG16	475	173
14.633	A0AAA9SQP2	A0AAA9SQP2	145	177
14.625	Q32KS2	Q32KS2	469	429
14.622	Q2T9Q6	Q2T9Q6	235	161
14.602	F1MJJ0	F1MJJ0	3309	3119
14.586	A7MBG8	A7MBG8	7	22
14.558	Q0II90	Q0II90	338	345
14.55	G3N2M8	G3N2M8	272	262
14.54	F1MUD3	F1MUD3	182	170
14.523	F1N7G5	F1N7G5	387	383
14.522	A0A3Q1N827	A0A3Q1N827	918	930
14.521	F1N3J3	F1N3J3	34	26
14.519	A0AAA9RZH1	A0AAA9RZH1	93	97
14.507	F1N261	F1N261	109	103
14.503	A0A3Q1LLV8	A0A3Q1LLV8	64	63
14.498	F1MSL8	F1MSL8	131	123
14.496	Q3SZW9	Q3SZW9	30	135
14.482	Q95M18	Q95M18	663	683
14.465	F1MNI4	F1MNI4	195	191
14.465	A0AAA9SP57	E1B8W3	380	630
14.463	F1N724	F1N724	3848	3799
14.443	E1BKX7	E1BKX7	355	272
14.419	F1N192	F1N192	693	706
14.418	A0A452DJ91	P00586	308	2
14.416	A0AAF6DLX7	A0AAF6DLX7	164	167
14.415	A7E3D8	A7E3D8	276	269
14.407	F1N169	F1N169	900	876
14.389	E1BPV0	E1BPV0	222	239
14.389	F1MHN8	F1MHN8	403	372
14.383	E1BLX1	E1BLX1	236	227
14.37	Q3ZC13	Q3ZC13	405	256
14.353	Q95L54	Q95L54	100	76
14.353	A0AAA9SIS5	A0AAA9SIS5	417	420
14.34	Q9XSJ4	Q9XSJ4	54	193
14.332	A0A3Q1N827	A0A3Q1N827	1057	1067
14.324	F1MV66	F1MV66	59	205
14.321	Q0VC36	Q0VC36	9	87
14.317	A0A3Q1LVC7	Q32LP2	153	2
14.311	Q2TA38	Q2TA38	351	344
14.304	E1BN01	E1BN01	32	1
14.291	A0AAA9SP57	E1B8W3	380	973
14.288	P80311	P80311	215	129
14.268	E1BLG9	E1BLG9	275	220
14.267	E1BKF9	E1BKF9	288	249
14.255	F6RJT0	F6RJT0	366	347
14.252	Q2KIU7	Q2KIU7	197	182
14.251	Q2T9M9	Q2T9M9	638	643
14.251	A0A3Q1LWN4	A0A3Q1LWN4	55	49
14.247	A0AAA9TXM1	A0AAA9TXM1	378	408
14.237	A0A3Q1LRE4	A0A3Q1LRE4	857	873
14.22	Q5E9B5	P60712	51	68
14.209	F1MJJ0	F1MJJ0	3089	3075
14.206	A0A3Q1LMS5	A0A3Q1LMS5	544	540
14.199	A0AAA9S9Y4	A0AAA9S9Y4	894	905
14.185	A0A3Q1M201	A0A3Q1M201	172	244
14.183	F1MAV0	F1MAV0	277	317
14.169	E1BMG2	E1BMG2	3474	3324
14.167	F1MRU4	F1MRU4	2919	3217
14.166	A0AAA9SIR5	A0AAA9SIR5	254	374
14.153	A6H742	A6H742	610	544
14.15	A0AAA9SCT4	A0AAA9SCT4	1439	1431
14.141	A0A452DJ80	A0A452DJ80	43	33
14.141	P11180	P11180	473	466
[truncated: 5,594 more rows]
